# Supplementary material for: Urinary metabolites as a predictive marker for perinatal depression: A secondary analysis of the mothers, Omega-3 & Mental Health Study
Source: Psychiatry Res Commun. Author manuscript; Available in PMC 2022 Aug 10. (PMC9364841; doi:10.1016/j.psycom.2022.100046)
Supplement: 1 [file NIHMS1811622-supplement-1.xlsx]

## Sheet: Normalized to creatinine
Data reported as area/nmol creatinine
Visit	alanine	asparagine	aspartate	citrate+isocitrate	citrulline	creatine	deoxyuridine	fumarate	gluconate	glucose	glutamate	glutamine	glutathione	glycerol 3-phosphate	hexose	histidine	hypoxanthine	Inosine	lactate	leucine+isoleucine	malate	methionine	Ornithine	oxoglutarate	pantothenate	phenylalanine	phenylpyruvate	phosphocreatine	phosphoserine	proline	pyruvate	succinate	taurine	threonine	tryptophan	tyrosine	UDP-glucose	valine	xanthine	alanine-13C3	asparagine-15N2	aspartate-13C4	citric acid-13C6	gibberellic acid	glutamate-13C5	glutamine-13C5	lactate-13C3	leucine-13C6+isoleucine-13C6	malate-13C4
Visit 1	8311.76	9893.67	2205.08	2.52953e+06	1507.03	18169.3	28393.3	1383.41	511789	6728.99	9330.9	31537.4	2116.15	97511.7	7816.68	29977.1	25894.6	3934.48	539.863	24015.7	18958.4	2796.76	107.601	28926.1	190721	52028.7	1778.83	20945.3	6387.93	2056.06	3929.15	106337	11079.8	37440.4	46767.9	37040.7	4973.85	10784.3	45483.9	1310.09	6270.95	61907.6	95263.7	38888.5	77885.4	49080	4882.76	133314	35430.1
Visit 1	32149.6	14171.8	11471.4	4.95364e+06	2219.2	64484.6	31191.2	2428.84	1.73833e+06	22679.3	23974.9	54731.9	4236.07	27688.2	27533.6	56047.4	29610	5653.45	1994.33	41250.6	80852.8	3512.97	108.99	31689.7	182018	101288	4844.18	18688.3	6123.89	3181.88	19999	390538	18454.4	87819.1	108060	111446	6563.18	13019.3	71199.7	2361.36	9630.63	141009	180640	175767	172693	68246.8	7809.11	310098	56162.5
Visit 1	13229.1	13938.5	7015.62	2.91368e+06	1687.07	22901.1	19796.7	790.233	1.3136e+06	15216	33690.9	60407	1874.53	43200.2	18352.3	62362	36213.7	13048.1	839.572	46067.3	82655.9	4169.88	67.9262	42662.5	390140	89360.1	1154.26	13194.8	5397.24	1188.59	6352.3	119121	4667.9	76803.4	47219.2	84909.9	2229.5	8657.27	69220	626.087	2725.63	74837	56299.2	4147.86	92515.7	18155.3	1171.81	127875	27312
Visit 1	6147.82	8566.84	3374.99	1.82192e+06	1250.69	15038.2	4794.38	1251.01	661521	14073.9	14384.2	60043.7	652.888	23392.9	16769.6	56366.3	7384.86	6718.2	1671.54	19724.2	36943.5	3847.97	50.6805	9924.07	363956	40261.7	3259.94	4063.81	2215.89	857.945	5164.8	100992	2311.65	56840	51272.5	44638.5	1150.3	8709.7	17127.5	372.086	2188.11	22203.4	17597.5	66913.2	27384.1	9353.49	1115.14	52799.7	4729.21
Visit 1	13457.4	28964	4341.08	3.49628e+06	4918.33	26613	29671.1	1819.46	533077	27328	16016.2	181631	4657.42	67584.5	29923.2	98743.2	14755.4	3561.27	1060.37	41646.7	34390.3	5045.48	146.094	163189	267734	147641	2987.37	19250.8	6932.34	2323.61	6757.13	157127	28290	151116	105911	147644	7805.06	21812.3	37757.8	1732.49	11093	67097.2	174955	160889	88929.1	81947.4	6656.56	143175	47553.5
Visit 1	3932.88	2427.17	2455.12	544224	592.925	7138.58	9077.74	405.513	522810	8658.07	9131.01	16125.8	296.676	6599.96	10105.6	16649.9	28976.7	6310.67	317.41	17344.7	1597.14	3715.57	95.5929	1897.03	80436.9	18447.4	427.101	2574.59	2469.49	1397.78	2169.79	12224.9	9014.5	17316.7	9800.74	14147.6	1559.25	6464.42	27489.5	180.744	852.671	9615.35	4374.98	5741.66	8978.56	6350.42	376.601	24129.3	1199.41
Visit 1	2719.22	6361.82	4330.78	6.58353e+06	1031.65	3013.56	10642.5	1858.93	945578	15910.5	21241.1	30492.2	2158.62	102227	18085.2	23762.2	17926.3	4507	1659.99	22966	132519	2320.06	43.9823	141178	838933	58493.2	1354.48	35128.6	6173.14	1597.94	10257.6	419603	7294.05	28843.4	62797.8	39716.2	5847.53	8873.46	32735.5	1968.36	5326.26	83523.8	217935	30281.7	107762	39543	9068.29	140842	94505.7
Visit 1	7020.06	35930.3	9222.79	9.63979e+06	5177.89	18266.6	81758.1	2248.91	1.04821e+06	60203.8	21157.4	243357	5717.44	28061.1	63717.1	129706	43046.7	7729.69	4661.44	41237.1	91664.9	3891.98	736.76	483525	291133	80570.4	7205.33	48889.1	6118.07	9537.36	6173.42	566306	29598.5	243265	118083	72649.5	4701.96	26166.5	82203.2	9137.26	140306	232531	817760	27859.8	288013	1.23571e+06	52091.9	668245	235870
Visit 1	6725.93	3969.93	2812.74	1.11152e+06	926.813	13258.8	7635.77	984.09	740225	16940.3	12917.6	18077.2	400.35	97435	20718.5	28468.5	18651	9789.31	557.313	24779.7	12552.7	3681.44	38.6541	10678.3	78770.7	51383.2	1466.95	9373.5	2952.04	834.341	7178.31	34127.1	12139.7	20370	26412.3	43140.2	1104.85	6178.23	36580.6	262.065	881.616	22058.2	28666.9	162890	21770.2	4168.69	391.81	41309.9	4942.89
Visit 1	1867.71	12543.7	3588.18	2.94233e+06	1646.95	3097.24	7238.94	2106.97	691446	6978.54	11486.3	78075.3	912.206	48990.2	8499.71	39934.8	36027.8	8706.72	1722.26	21324.4	57576.5	4521.32	120.465	50436	443877	36244.5	570.687	16660.6	3272.96	2165.16	5575.58	308049	6964.82	50526.9	72997	31013.3	1809.81	14479.5	61847.7	1437.02	7902.39	36800.6	67349.8	7670.38	46978.2	54014.5	3494.91	90302.1	31430.8
Visit 1	32957.6	59613.6	6612.68	1.11878e+07	6629.56	78241.3	80160.4	3408.95	968690	41840.3	26939.5	289739	2270.46	60167.7	45034.3	142624	45847.3	18360.5	6328.71	41673.1	350091	6903.71	94.9383	666390	254322	83323.8	7838.59	47114.8	8032.46	8116.96	17144.9	703868	40530.2	532026	178192	93309.5	7987.17	29173.8	93535	7252.3	48046.8	193433	466556	45681.2	228642	355285	38499.8	418435	166371
Visit 1	10334	33094.2	4385.83	3.2389e+06	3298.34	16586.9	5212.54	1281.34	1.02664e+06	59256	15595.5	161925	1333.67	107592	67378.7	95465.7	12325.7	7739.58	1453.67	53717.1	44290.3	15422.5	206.582	24009.2	200153	85423.8	2398.19	14291.1	2433.86	2143.82	11538.3	95916.3	12733.9	150009	99005.7	98712.6	948.644	31383.7	37029.9	2085.34	13344.9	76018.5	84950.6	24990.3	96897.4	107912	5243.26	178575	36285.8
Visit 1	8592.3	57198.3	5113.49	4.77072e+06	4219.32	10958.3	49474.9	1270.53	1.18403e+06	32125	18722.2	336173	1597.49	155186	35426.5	126907	48395.2	7840.1	2442.62	36435.9	159224	4758.63	400.183	187100	685220	99167.2	795.228	19792.3	3429.44	6022.3	5019.89	561898	62258	325965	125453	104159	2207.5	26878.8	97258.1	2987.17	36444.6	118307	128812	6087.15	146674	279024	11208.3	242519	63441.4
Visit 1	13678.3	34409.1	2476.29	4.2937e+06	2853.21	17847	3788.7	7031.4	1.33497e+06	126735	11090.2	153771	1823.7	134957	147661	62788.5	42740.4	72218.4	47412.6	32132.1	489457	7394.77	168.733	142778	324066	63592.9	1813.62	23832	2886.31	3303.14	41689.1	143680	9373.1	209071	63855	71214.6	1284.51	15332	52514.3	2282.79	20103.1	82950.8	99890.6	104768	108778	153235	3726.27	226297	26911.1
Visit 1	4709.16	6042.02	1308.35	875675	1343.7	5999.76	511.376	639.322	409336	9941.5	4758.16	19983.3	299.716	3339.62	11665.9	27931.9	10195.6	3321.17	639.383	16256.3	6852.53	4490.53	67.2944	3293.73	108634	16455.9	871.698	2619.86	1440.68	947.306	2524.05	20499.4	6635.78	29871.7	17973.1	29413.8	1154.28	10136.5	13276.2	294.603	1053.94	4757.84	4253.14	2956.28	5298.84	7370.55	363.497	18342.6	1157.38
Visit 1	2692.84	3040.96	1431.5	2.08693e+06	967.575	5214.59	7977.8	792.384	410103	6449.12	4331.03	12864.5	2839.51	41573.8	7427.32	11548.5	14608.4	7040.67	442.846	21434.3	39967.5	2046.95	49.0777	6616.9	230113	22103.3	1376.58	5611.45	2673.84	1181.06	6167.97	92642.5	8198.36	13128.8	9097.15	22954.1	1989.44	8376.31	36514	425.052	1208.03	16384.2	14257.8	3383.98	17688.2	7500.18	760.913	35150.9	4438.91
Visit 1	3390.4	493.047	2305.22	1.6837e+06	2071.26	4146.61	35666.3	767.313	681665	19922.9	12934	82497.6	1590.53	36060.7	21786.2	58717.4	9436.37	4171.37	925.586	17127	26215.6	3368.99	59.6815	27156.9	44726	58812	2039.21	4817.11	2247.55	1642.15	4522.63	14382	7352.99	126658	81690.9	64739.9	6660.84	15686.3	28648.2	621.564	4320.04	18285.3	19448.9	117826	25370.2	30309	1674.64	35574	6069.06
Visit 1	16086	12084.1	4462.46	1.85487e+06	3412.73	31270.1	13636.8	630.466	773675	20499.2	12612.1	60643.4	236.952	124843	24000.1	70323.2	13244.5	7497.17	623.945	39571.5	41434.4	8141.28	116.768	34913	278090	47234.9	3320.84	7699.98	2310.48	1345.02	8772.76	63588.5	5776.96	106551	31582	50425.2	798.259	21673.1	36597.3	465.57	2790.35	21574.9	11925.5	9284.42	26863.8	18524	805.446	61850.1	6646.77
Visit 1	34562.1	53153.8	9457.48	1.38385e+07	4903.42	73004	58037.1	3733.68	1.25141e+06	71373.1	34111.6	193535	2261.03	115179	75829.6	120719	51044.3	20544.6	10489.5	45556.3	710378	6739.36	182.649	1.16341e+06	494552	104691	2638.55	37735	6102.13	5885.4	17550.3	689579	17575.6	648723	172132	125992	4703.19	20349	104161	4461.95	28105.6	171589	382114	50220.3	220193	211053	29484.1	380751	133033
Visit 1	16520.1	49399.3	4381.59	5.90551e+06	6671.04	37975.3	64921.9	8654.2	508178	26776.9	18563.8	222862	9984.94	41412.1	29153.6	46126.2	39059.4	4821.44	3641.81	33558.3	48128.8	1996.66	170.979	157744	482076	93268.2	5312.32	10310.2	6782.1	7046.91	9571.43	135850	17903.6	317084	192696	136136	70096.3	19539.7	59306.3	7854.84	79665.9	179740	868454	61365	240940	619913	61925.3	403749	131841
Visit 1	8438.99	21565.4	2704.03	3.50158e+06	3939.17	14673.4	6074.82	912.58	1.20087e+06	25478.1	13567	144784	714.904	390092	29855.1	82088.7	7524.54	4199.61	3368.74	32179	76728.9	9394.2	106.326	31668.1	397701	86768.5	1310.94	14997.6	3320.81	1161.45	13927.4	122002	5672.19	67746.9	154440	184922	1962.37	24461.5	20496.4	1204.87	5959.25	58229.6	108288	58979.9	70802.8	21384.6	8253.92	112487	51035.5
Visit 1	5116.19	6915.81	2197.62	2.24364e+06	833.798	341.466	18732.3	1068.58	691996	7040.08	7245.87	18087.1	791.069	57216.6	8464.85	22888.6	11603.5	5460.5	477.765	19113.2	44354.8	1704.22	61.4934	50712.6	165601	34390.6	1049.54	16075.5	4435.12	1378.63	4776.77	123025	6474.38	21746.7	25630	41083.1	2756.2	5542.95	40104.2	809.565	3075.44	35149.7	55100.9	26684	46318.2	21553.6	2074.32	91354.3	18500.5
Visit 1	37408.7	3537.7	7286.99	1.17429e+07	9614.93	77682.6	142919	5220.19	2.24304e+06	96836.1	29017.6	519657	5290.72	222514	108114	182700	29238.5	13732	11000.2	80287.6	307898	13206.2	499.999	10384.7	461908	193247	3833.49	22221.2	8483.74	9822.62	15732.8	382345	72190.5	554761	7719.36	181665	12159.3	64239.2	78830.6	6676.51	115491	234478	531256	189909	282287	806992	51742	575285	221751
Visit 1	16480.8	11203.5	6659.94	5.25186e+06	2333.09	35860.8	37771.7	2977.96	1.64269e+06	15051.3	18436.6	56196.8	3543.42	26397.5	17595	55062.8	31828.2	7829.22	1869	25935	97742	3194.33	244.901	165653	207462	47724.2	2764.67	22305.2	5719.71	4426.51	6409.99	429791	6564.54	74736.6	77866.3	52342.3	7547.94	16364	39258.4	4201.34	18103.8	104166	227739	521097	132253	140888	18239.7	268978	82428.9
Visit 1	11509	20832.8	7574.88	4.17713e+06	2084.72	25988.1	4258.08	1041.34	1.07778e+06	45326.4	30232.6	117779	614.145	43009.7	51287.9	65668.2	28024.2	9103.88	3775.28	39144.3	104134	4762.73	175.358	107430	383061	95935.6	881.42	15302.1	6439.33	2079.84	10672.2	196474	15279.2	117648	100903	84633	2842.24	16710.6	69828.4	1937	12532.7	86841.5	112226	25313.7	107902	95864.3	7574	174028	46582.5
Visit 1	14773.1	22938.3	6021.27	4.05391e+06	2116.88	28552.2	15187.1	1109.5	1.25224e+06	46197.4	31934.7	89142.3	3096.58	80915.6	53273.4	63688.8	19553.3	9988.11	3984.16	43526.6	369105	3731.13	0	136864	1.13863e+06	81396.2	2461.3	14640	6169.71	2944.82	16182.2	417640	8003.18	128891	83655.7	99627.9	913.249	14241.3	36913.3	2578.21	12364.5	108119	129407	445383	141523	86679.9	8065.89	281446	48973.2
Visit 1	28208.4	39037.6	8743.93	9.78258e+06	4907.24	64858.8	83739.1	892.059	1.23357e+06	51532.4	21599	202654	3052.8	54321.5	55640.5	104132	35823.3	15639.1	8548.29	50098.1	147497	5713.9	262.537	380216	254840	100335	3023.23	21853.7	6132.34	6518.78	8984.82	165338	13020.2	239987	150386	156291	23304.7	30810.1	81055.7	4104.37	37579.7	142036	257921	257642	179822	284595	24799.4	390442	59806.4
Visit 1	77168.3	96261.3	8336.78	1.25598e+07	16895.9	197387	60287.4	2857.06	1.52283e+06	74129.5	19782	413024	1565.69	492308	81391.8	170894	19829.1	11417.5	4023.47	77717.6	470698	11621	388.747	184955	479934	152176	4046.48	23034.5	5150.04	10231.8	14333.6	970106	217270	543958	115881	162344	6308.23	57763	56394.1	5297.46	75710.8	208052	484217	83248.6	264107	553562	27899.8	499877	177495
Visit 1	18567.3	16206.2	3253.48	2.94598e+06	2629.73	42935.4	3052.63	1941.24	812820	44750.5	14065.6	78826.5	1193.16	16730.1	51465.4	51035.2	13498.6	17094.8	4212.68	30108.9	135815	4710.8	163.592	43651.6	440518	57699.2	7025.76	7925.02	3350.09	2377.89	10385.8	215348	9579.7	100994	66490.5	75589.5	3832.21	22232.1	25572.2	1645.31	6753.54	37124	36421.5	419866	50854.1	42610.1	9049.91	119321	16806.8
Visit 1	7418.7	12684.1	2888.05	1.53698e+06	1037.24	9314.98	19288.1	822.413	1.10816e+06	23969.1	11873	55196.2	886.112	22390.4	27692.4	55110.6	22707.6	10727.7	1405.81	42597.3	29747.7	4957.98	82.1419	26668.3	70369.5	38630.7	2743.81	8420.73	2093.76	1609.47	7056.16	41396.2	8177.92	103144	56932.5	83328	1903.11	20207.6	55294	568.264	2355.98	16126.9	19671.4	33359.2	21813.1	16550.6	1089.54	59878.4	4683.18
Visit 1	5772.2	11964.8	3508.52	2.52748e+06	1868.22	10293	9688.43	1230	865860	11169.6	15538.6	78423.1	816.152	42395.2	13031.5	76257.1	7894.72	8007.22	2155.7	37410	56646.9	6133.81	77.3645	12624.6	314728	98609.3	2613.2	6921.23	5070.06	1511.83	11316.5	88677.6	14985.7	62435.5	137091	120533	1605.98	20461.3	20318.6	678.476	3045.16	31412	47054.5	63900.8	38046.7	8227.04	1823.71	56776.6	16573.7
Visit 1	2836.01	7162.03	3787.47	2.61288e+06	851.893	2079.56	14398.7	831.037	928100	15101.6	14550.1	34239.7	1011.44	44899.8	17093.4	39129	13583.3	6585.85	1597.59	22376	60471.6	3368.23	88.056	39458.7	273451	44465.5	4672.98	8188.1	1319.6	1075.31	5060.11	167121	2787.19	38055.5	48438.6	56435.5	1773.01	7135.44	35033.5	711.975	2450.81	28089.2	20064.4	28122.1	36591.8	17809.9	1250.06	56832.8	9952.8
Visit 1	16697.9	73382.2	49907.2	5.8098e+06	8308.02	73475.5	89796.2	3934.9	1.7941e+06	54945.3	179464	320152	2835.56	223471	64351.5	120090	51319.2	40742.3	13622.9	162989	53983.3	12529.6	296.991	9974.66	203105	176716	6100.01	31416.5	13582.9	10132.1	18470.2	394037	36775.9	228982	167943	144566	31032.9	52430.7	86162.5	6526.17	110802	376739	937451	147654	466962	781704	28279.6	958051	213190
Visit 1	21498.3	37948.5	5023.94	3.79854e+06	4766.86	37316.5	21346.2	2290.45	1.12028e+06	101141	30948.6	190178	3667.7	57953.6	107702	99693.7	45390.2	24706.7	14553.4	46297.3	275194	6601.42	309.798	93842.2	902397	134820	3083.53	13489.3	4836.43	2548.04	15208.7	288608	99900.4	166973	143999	128167	4139.78	18334	88887.5	2716.25	20784.1	109644	137562	40941.6	141541	170537	6620.03	211511	64305.3
Visit 1	6289.43	3430.83	4055.7	2.42475e+06	811.61	11161.3	10458.7	1340.65	869534	5624.65	9598.74	15259.5	1229.11	34618.2	7797.61	20543.2	19946.7	3441.19	490.81	28292.5	19114.9	2836.19	33.5639	5436.14	256528	48446.7	1447.36	16897.1	6129.22	1662.77	5438.61	137557	25416.1	17620.5	50111.9	51055.6	2936.44	8603.46	40985.3	688.983	1700.24	26110.3	33950.6	7567.71	33063	11044.8	2352.2	67649.9	12772.8
Visit 1	1729.08	4663.61	2068.54	1.07861e+06	783.016	2223.51	13325.8	597.992	346498	12467.8	9727.77	31676.3	843.586	27152.3	13707.7	24666.2	20419.8	4996.31	487.602	18211.3	13814.5	2317.43	25.4571	15769.1	97585.7	29917.8	699.112	7511.46	2773.69	1076.9	2535.48	51887.6	31851.6	33700	29011.7	19384.6	1557.69	7806.46	39309.7	372.88	1550.05	13675.1	13075.1	48123.2	17526.2	10180	1163.01	25027.5	6091.52
Visit 1	11678.9	20285.7	6134.95	2.11221e+06	2553.94	27441.2	34282.1	2024.39	1.54093e+06	49010.1	22414.1	112860	1858.97	124254	55881.3	75985.7	51208.5	26007.2	1810.4	42738.4	56405.1	4270.76	374.142	47333.3	432676	90644.7	4405.61	25465.6	2605.13	2434.75	11672.5	336549	6408.6	137809	78071.4	81727.2	4825.15	11996.4	79343.1	2455.62	14254.9	130491	251660	25478.5	170552	113604	5415.93	299428	64618.1
Visit 1	7787.41	26379.5	7462.21	2.65954e+06	2217.92	6009.11	5592.35	1415.35	1.33918e+06	35173.6	31663.7	134033	1019.82	169652	40837.8	92986.8	31793	17557.8	1175.52	47730.9	64945.8	1884.46	98.877	21861.6	248643	76531.7	3020.13	11752.5	2827.15	3497.71	10606.7	178840	8485.98	148022	50963	86807.9	728.94	20836.8	68523.3	1829.37	10285.5	62347.3	54932.6	201769	80600.1	72710.4	2851.48	189450	19167
Visit 1	1311.83	2987.62	2343.89	672916	453.673	1220.47	8841.3	1166.82	370256	6893.54	5759.4	10638.5	329.56	15913	8210.81	12858.3	9921.96	2484.43	1192.95	14153.9	11431	1869.88	29.3475	6642.57	40158.2	23120.6	2158.91	6297.02	966.985	1360.44	3572.92	75276.8	2049.85	14648.6	29972.3	38715.5	876.855	4639.69	18447.2	343.964	920.909	7264.73	7827.89	97770	9684.7	4629.28	739.626	22681.4	2608.19
Visit 1	6530.9	14471.5	10437.2	4.01738e+06	1109.84	9443.48	4702.48	2301.49	1.65597e+06	38468.7	21416.7	47070.4	3180.22	34672.4	47535.4	37088.5	26097.2	16076.1	5172.94	43577.6	150369	1883.25	40.6066	35487.4	969605	57047.5	2375.59	15388	4217.29	3193.31	11192.8	279181	8989.87	75092.5	43790.5	38186.5	2947.84	11216.7	52374	1653.43	7184.92	71883.5	74178.3	466740	98741.1	50315.1	3884.62	167846	26403.9
Visit 1	14347.2	48440.3	4579.52	4.07961e+06	4956.62	21301	37373.3	975.984	871600	47990.5	12609.3	141155	3346.91	76929.8	54106.3	110885	10221.4	6013.1	1797.72	44926.9	83961	14068.2	124.458	26276.3	1.22835e+06	54827.1	3679.26	10830.6	2289.93	3802.8	10648.3	253690	8829.58	391997	58285.5	118160	2327.51	38036.7	37507.6	1111.99	6667.14	30250.6	37560.5	57573.3	37755.1	43125.2	3469.22	84811.2	10541.7
Visit 1	14053.5	6204.79	1956.37	2.19558e+06	1692.73	28689.4	11841.8	869.542	1.1646e+06	30339.4	13393.5	30741.9	1030.5	57983.7	36331.7	34598	15804.9	10537.4	1179.24	36865.6	35777.7	5770.72	96.706	10150.5	494139	46669.5	5448.58	6745.09	2530.14	1017.32	11905.2	133326	3017.89	52959.4	25502.6	63452.9	1266.8	10229.7	20919.5	321.14	1336.52	18060.9	9543.97	138027	25549.5	7419.59	560.451	60489.7	3109.16
Visit 1	1512	304.959	1918.3	364339	1210.35	2148.55	25358.4	827.23	310100	11853.2	11367.4	73414.4	512.409	13678.2	13452.9	61877.2	13032	3709.27	890.845	11979.6	15074.7	4490.65	147.808	13802.1	82453.9	38623.3	591.185	1323.46	1528.86	952.443	3329.48	17747.5	20293.3	53595.1	33554.9	33911.4	525.181	4814.79	27742.9	145.191	2940.28	6312.43	5873.68	9204.32	8589.75	17248.7	361.683	13460.2	2247.26
Visit 1	3680.69	8149.21	4872.89	3.85639e+06	1396.21	1737.5	29645.9	1307.81	693603	7847.08	18465.1	43360.4	1276.7	128445	9780.91	45376	18395.6	7985.21	797.863	29392.7	173543	4808.6	88.0976	131626	158997	69277.7	1682.85	9953.13	3623.79	1773.52	9625.68	149548	15786.3	65125.7	52442.4	78688.4	2977.56	8586.04	52765.3	720.308	2776.73	47286.8	48129.7	29078.5	55415.3	17738.4	2104.1	81628.2	14591.5
Visit 1	3165.54	3644.35	2662.02	1.37946e+06	959.907	5299.2	5141.37	1477.52	874964	8260.01	9075.22	15560.1	2940.96	2378.48	9827.97	19826.9	8098.31	5325.95	938.967	18388.2	13614	2625.01	99.0201	5137.06	157301	41382.4	2218.08	7732.26	2043.71	1088.98	7066.29	62715.6	3906.47	16015.8	26984.2	48891.5	1340.82	5091.76	24523.9	372.57	1178.85	21057.2	20064.4	52325.9	23368.5	7669.45	556.93	49209.3	7220.09
Visit 1	9683.62	4708.66	5398.97	2.14109e+06	1361.13	17679.1	10425.5	700.92	1.00356e+06	13199.6	12200	23437.3	612.337	45273.3	17909.5	33779.4	31885.7	8880.45	1254.35	28325.8	21149.4	3056.33	58.5559	14944.8	1.01013e+06	77248.3	3078.11	11634.6	2489.03	1394.8	3785.87	238508	3877.47	23620.5	49952	60209	1511.87	8814.94	54587.4	448.341	1491.29	22984.2	22629.6	16758.1	31879.9	8359.79	1348.09	46586.1	10758.5
Visit 1	2846.28	654.083	2041.43	2.04778e+06	1213.18	3012.38	11335.2	1042.33	915209	26726.6	6957.08	34780.4	2893.2	59390.3	29591.1	33819.9	21378.4	11976.5	684.443	33177.1	28449.9	4630.04	76.0207	25127.4	206713	55314.6	1786.74	7665.95	2338.31	1326.48	10385.4	144752	71018.1	33806.2	18089.6	52867.3	1835.18	16364.2	27770.5	636.281	2691.76	25276	24028.3	3815.8	33993.2	18671.3	1113.66	64159	9365.22
Visit 1	1586.98	2754.77	2945.35	652399	877.227	2284.31	18458.1	575.882	422132	5166.79	15908.1	23140.7	417.301	6494.31	5978.46	22736.9	22664.7	7228.69	364.521	19638.7	2818.37	4095.59	46.2781	1593.53	70522.9	21414.2	357.294	3964.53	2145.06	1151.17	2220.4	20595.1	3171.57	31811.5	21773.3	26279.2	1819.9	9866.41	18729.8	197.411	991.985	6449.6	5700.49	32525.7	7259.08	6615.33	381.802	19132.1	1706.16
Visit 1	9872.34	12667.9	5922.94	2.60727e+06	1641.87	18067.8	33486.2	1772.26	1.23682e+06	19526.8	22494.4	48788.4	1510.78	37313.1	22876.2	46704.6	34419.5	18362	1569.14	48481.4	48577	5419.96	231.679	52753.8	119485	111952	1908.53	19004.9	5363.97	1957.65	7973.51	154473	6780.5	73305.9	84233.2	108830	2520.2	11783.8	65034.1	1339.2	5843.84	94489.3	95655.7	29652.4	120009	43779.9	3041.5	164865	37507.3
Visit 1	1294.47	3963.6	2790.4	1.51251e+06	663.179	1931.12	4928.01	1717.39	523653	8084.05	8134.88	16768.6	981.869	58629.2	10069.7	18679.1	5383.37	3054.05	881.594	14695.7	33860.8	2518.9	46.1598	24602.2	213370	36394	4848.39	6330.04	1107.34	1027.88	7526.18	77329.4	1424.55	12573	15515.1	36896.9	443.732	3925.05	10103.5	250.944	1526.33	28031.4	51156.3	37655.2	37593.4	8715.71	3312.46	60657.1	23512.7
Visit 1	1798.23	8558.71	3149.11	1.11262e+06	1097.76	2355.54	35836.3	582.454	595636	25148.7	11711.5	54639.1	472.626	33139.5	30734.9	47946.3	14461.9	7631.82	1393.73	26075.8	16981.8	5504.41	130.904	13661.9	40864.7	43043.6	615.381	6573.18	1661.73	1194.14	5137.53	21393.7	70682	55572.7	26828.1	44723.7	1395.33	7149.77	34928.8	150.358	2215.87	13574.3	8945.92	99300.5	14818.7	13211.2	1024.04	34274.2	2911.33
Visit 1	8857.2	13620.1	4591.88	1.10908e+06	1276.15	13594.7	16868	804.728	898771	60028	11618.4	74529.1	559.728	76119.4	70940.5	69255.9	16561.6	19310.3	10877	24427.4	104991	4900.91	46.2868	39059.7	523260	69375.3	1609.59	5402.35	1739.88	1167.8	10568.4	92949.3	3321.69	83815.6	37361.3	76230	1388.9	9711.2	26969.4	332.934	2120.39	15257.7	7775.42	43307.9	16151.9	11902.2	552.26	34562.6	3111.99
Visit 1	12734.2	110473	14936	1.73143e+07	9245.55	28819	226061	11024.5	2.18179e+06	93388	50583.7	745401	10766.9	91202.3	103136	322335	124994	19093.8	6840.86	106493	56293.8	11695.3	1543.89	244747	823382	323896	5382.49	86066.7	17123.5	16059.5	16612.2	168752	2.88304e+06	389086	272532	172167	145378	43474.5	225785	11383.3	305283	604437	2.04707e+06	47681.2	704721	2.11309e+06	247753	1.56121e+06	322951
Visit 1	5145.72	17602.8	2473.57	4.17326e+06	2474.64	11991.5	17495.4	904.319	850077	12320.8	8865	71399.2	1228.84	47738.5	14615	46386.4	13094.4	6596.72	1074.47	27427.7	23374.9	5460.64	87.4287	23857.9	558941	50267.6	2411.53	10978.1	2967.75	1145.32	7003.41	98917	17817.8	76638.8	39146.7	48825.1	2385.8	13202	54999.4	592.788	5977.44	30684.3	52655.8	216264	35511.7	45352.2	2213.47	72761.6	11614.9
Visit 1	2410.01	5604.71	1815.64	306818	810.108	2516.91	11860.4	637.207	703141	15231	8277.49	20775.2	186.038	29667.8	17694.7	21735.6	11881.9	5947.29	680.498	20446.9	9187.58	4261.41	68.9519	6907.63	85163.9	29068	2336.72	6329.97	1036.64	1108.64	6296.3	39853	1276.92	29929.9	21505.8	43442	1373.27	6813.19	17959	277.209	1042.27	10417.6	6360.03	1289.27	8348.69	5359.06	299.507	24768.9	2450.21
Visit 1	2430.11	3871.51	1455.92	1.10738e+06	593.534	1175.04	10707.5	994.376	388702	8119.6	7756.8	20575.1	509.526	15209	9448.64	21868.4	9406.02	6804.04	782.668	16086.3	28871.3	1788.59	36.7765	28350.9	106613	33860.1	2122.65	9570.5	1534.03	1230.92	5230.61	112346	1935.04	22627.5	25988.3	32996.7	1334.7	4869.85	31270.6	351.806	1091.13	10773.9	7555.11	4143.44	13060.9	6399.02	1062.44	27053.5	5111.98
Visit 1	25031.1	27949	17905.1	6.19659e+06	5978.26	67314.7	26083	2904.58	2.51289e+06	30883.4	47157.9	119533	7761.99	61793.6	34774.5	95185.3	41778.8	12075.4	7544.86	80528.2	49174.6	9768.3	300.726	126965	826290	100522	19272.5	26806.4	5234.47	5689.07	13911.8	419103	34139.4	166275	92865.8	89034.6	8092.69	34129.1	83131.8	3905.94	28891.5	124013	429678	22566	148158	222407	8924.49	348152	83587.9
Visit 1	6953.3	9179.22	1928.91	1.61796e+06	679.723	14214.9	5094.83	1210.98	747212	38935.2	10867.2	31778.8	1127.16	19182.6	46901.1	46457.2	9089.84	6967.36	1668.82	26358.6	32470.4	3797.69	55.5419	25225.3	78754.7	39039.1	2947.36	9657.69	1701.08	891.689	7739.2	75650.2	2891.5	48250.1	15493	40074	2206.72	5214.23	15485.5	131.132	1467.04	24457.9	43602.3	31033.4	28487.4	8825.38	2015.39	55908.5	11887.6
Visit 1	22130.2	18363.4	4111.26	3.22177e+06	1496.52	62668.5	4942.89	1602.55	1.04604e+06	14805.7	18055	54317.1	480.655	11999.8	19517.8	57491.5	23530.6	11040.8	2411.58	30887.7	184201	4413.77	96.1489	108508	414417	66595.9	987.378	15989.7	3805.86	2311.13	10833.6	243369	122800	102303	65173	63207.4	1030.67	8727.22	44761.4	705.052	7428.97	58838.7	84843.1	134051	75488	53622.1	5041.28	140725	26495.2
Visit 1	3326.35	9230.59	1939.96	760271	2374.19	4178	17336.9	1071.93	958447	14795.9	7153.38	40795.6	799.983	92475.9	18331	53313.9	10464.8	6414.22	526.466	28926.1	8476.77	7246.01	118.744	12439.1	123391	43565.7	1646.42	5889.64	2099.84	1433.39	4931.66	53535.2	23184.6	58104.4	17006.1	46575.9	3494.16	21088.1	17502.5	1111.38	4227.27	21792.3	14290.1	19816.6	21611.2	33379.4	1020.07	61566.9	4427.55
Visit 1	29909.9	100094	7960.77	1.30908e+07	7478.34	75215.3	123428	3619.41	1.36195e+06	232667	26671.8	338450	4515.45	262533	251593	144701	36110.8	4344.25	4170.07	53356.1	234889	6279.33	443.164	251467	1.03501e+06	153345	5248.55	2891.6	11606.3	8224.21	15460.9	505972	304446	272608	119291	108194	17199	44160.3	75264.6	7889.31	116632	282176	732684	184209	339068	874680	56788.4	682439	262415
Visit 1	8195.12	12311.7	8691.74	715946	1485	15029.6	1435.99	2748.86	1.07137e+06	16590.9	44520	66098.7	858.946	28194.3	19035.6	54066.5	34207.4	13417	2918.93	37313.6	10010.7	5884.6	176.131	7761.71	134457	53308.8	3643.49	6630.11	4201.1	2423.17	8565.78	73598.3	20070.5	60647.3	75116	48524.4	2439.17	9401.05	58088.7	839.259	5972.78	36374.7	47638.7	11737.4	48735.3	44807.3	2319.51	83509.4	13017.3
Visit 1	16780.9	13606.8	4217.93	1.92782e+06	2813.91	30877.8	27064.8	1006.16	885106	26089.6	16788.4	57315.2	1192.73	49889.9	28648	40173.4	6022.2	5946.29	840.131	23159.8	32815.6	6183.59	138.576	14053.3	175698	42066.8	1270.91	5468.63	3400.52	1677.68	5056.01	48053.4	5545.5	81007.4	47693.3	60496	2631.2	14462.1	14245.7	888.935	2926.05	19198.7	9407.84	13530.5	21813.7	20368	1284.1	41109.5	3605.49
Visit 1	6367.72	27553.5	5836.32	3.10111e+06	1163.77	10779.5	20696	1994.05	1.82282e+06	56084.7	17593.4	62000.3	2668.74	23852.7	71277.2	50130.7	17353.1	14497.4	2034.45	35290.2	71460.5	4486.88	67.4321	17332.1	141028	80212.5	1562.22	12815.4	3958.54	1728.12	12177.5	139192	3438.25	93017.9	5876.54	117723	3220.47	9224.86	49544.7	878.91	4110.45	39863.7	39669.6	182477	49419.4	25497.6	2687.61	107044	19077.6
Visit 1	9518.28	21176.2	6206.76	1.28923e+06	2305.23	8064	17314.6	1278.65	1.13797e+06	54501.5	22833.8	79468.8	5063.91	92650.7	64087.4	63486	29099.1	17452.5	4122.25	41620.5	58020	5711.9	77.0517	13776.5	242342	79405.7	3658.94	14931.9	7467.71	2768.71	16923.3	54899.9	15242.6	76507.1	72953	104652	1452.09	19691.4	65243.8	1167.49	4788.56	42173	43746.9	65899.8	54801	32838.1	1231.33	89496.7	18565.1
Visit 1	1399.89	3141.54	2671.85	2.54826e+06	425.941	1102.65	4792.4	1686.42	665827	6215.63	11835.4	15484.2	1002.75	19216.3	7581.19	14766.7	17352.3	6262.3	2273.07	15118.4	37544.1	2719.6	16.7059	36748.2	203351	30495.7	1576.43	11381.5	1904.7	1263.12	5551.6	137140	2207.93	23725.3	32485.2	32690.9	1686.35	4322.73	34837.9	509.074	1531.77	21637.9	31124.8	58112.8	27445.7	9245.87	3422.92	52725.2	13283.4
Visit 1	1856.23	3192.3	2983.73	741614	911.047	2497.85	20525.7	737.29	454128	5804.75	17526.3	27307.5	411.492	8789.04	6830.8	24509.7	23589.2	10722.7	400.951	23222.8	3212.84	4033.43	41.8642	1976.11	78048.7	22325.4	424.42	5362.14	2913.44	1156.74	3725.94	20417.8	4028.42	36890.8	25786.4	2480.15	1669.31	10337	24450.5	258.318	1106.31	6600.71	6321.57	37804.9	7926.89	7068.13	400.986	22167.8	1641.71
Visit 1	4736.6	14404.9	5314.38	5.56572e+06	1484.39	21195.7	20355	2663.77	1.01978e+06	12725.2	17319.2	77865.9	2155.54	172106	16030.1	54654.3	17606.8	7832.69	6794.65	27864.6	61434.1	4535.2	283.368	38135.2	695022	50052.9	1022.13	23038.7	11331.8	1352.97	12730.3	314556	11384.9	60863.7	115214	49416.4	4836.15	19953	35855.8	2134.08	21779	122511	329795	39898.4	153215	165076	33450.2	293209	121901
Visit 1	7551.77	4799.82	3007.66	2.13904e+06	1469.07	17376.5	2054.62	1846.06	1.1755e+06	7099.95	12781.7	32608.8	319.874	50530.8	8598.42	29888.1	39924.5	10642.5	480.737	35918.5	19057.5	5108.15	68.1316	7093.44	276031	36297.6	1378.18	9214.6	2783.99	1425.58	6260.64	52782.7	4404.28	26146.5	20687.3	30375.4	496.384	10918.9	48075.5	416.203	1645.26	20608.7	10724.9	190074	26335.9	11812.6	738.146	71433.6	4616.91
Visit 1	2577.97	7911.92	6175.73	3.94696e+06	1488.07	1233.26	11562.3	2345.14	1.0408e+06	9838.59	21418.4	40896.3	618.873	34059.9	12548	37936.4	39409.4	12843.5	1830.96	27506.3	75176	4453.7	103.671	67896.9	866616	69092.8	1415.11	16069.1	3350.06	2011.27	8126.55	339812	7644.55	40244.5	74101.4	64522.6	1940.97	10197.7	80041.8	1239.78	6394.92	70580.7	118054	13328	91629.4	48455	5050.84	178862	37510
Visit 1	1687.28	3225.98	3505.35	1.60085e+06	901.438	1020.34	6766.24	751.269	713877	7726.31	10723.7	11414.5	612.841	22042	8975.25	19615.6	29706.8	7916.05	723.258	17099.7	14279.1	2421.53	59.1515	13036.9	199020	38669.7	3817.35	9120.87	1072.91	1257.77	3026.42	134610	4355.47	14525.1	24087.6	26394.9	1009.36	6862.5	46654.6	550.042	1382.04	19799.8	18279.6	12550.9	26659.7	9000.47	900.795	40807.9	7932.31
Visit 1	9417.32	15446.7	3692.39	3.43438e+06	2116.07	17720.2	13469.8	1597.29	929431	44214.4	11113.8	48849.2	1037.44	70597	49516.6	52902.5	37728.3	18526.3	886.496	24303.7	45573.2	3277.66	119.763	16915.3	385965	86614.8	5857.88	11808.3	3440.63	1244.79	7313.97	246332	8832.24	43772.1	45746.8	77007.9	1145.21	14120.6	51083.1	982.677	3509.6	28922.3	35460	42295.2	38878	23927.5	1933.23	62599.2	18359.3
Visit 1	14486.7	46883	11238.5	2.91842e+06	3160.27	23232.6	64683	2617.97	1.80231e+06	28235.7	53340.6	148828	3052.89	60789.2	31931.7	119442	18823.3	9658.27	2347.24	57844.1	71439.8	10654.5	183.519	26275.1	340469	117881	3200.48	13671	8047.02	2502.96	7835.95	164542	17634.1	362416	131399	120984	15126.1	25318.6	46441.7	1745.52	14787.2	110135	238715	316870	136493	106329	12493.3	236593	62555.4
Visit 1	4799.55	11781.8	6621.05	2.70384e+06	2121.01	7238.74	18847.2	1710.36	1.36939e+06	18572.8	31274.1	52702.9	1466.32	76792.5	21338.5	64249.7	16625	5839.35	1434.97	32428.8	57678.2	3960.74	158.664	26261.3	466931	87120.4	5044.76	11688.4	3073.62	1657.85	7122.93	356689	5817.76	54583.5	47793.3	88174.6	1681.06	13783.7	46122.3	1265.7	3906.43	61091.3	47383.8	5846.41	70951.5	26352.4	1909.36	111740	19966.9
Visit 1	5236.16	4056.45	1551.95	1.11208e+06	690.016	10367.6	14650.2	617.174	608935	7165.51	9066.67	19426	445.934	14601.2	8457.43	30464.5	13294.8	5411.03	581.606	17172.6	31880.7	2477.07	77.716	25116.5	152433	22913.2	618.397	5404.05	1958.06	922.471	7224.21	37966.7	2007.31	22691.7	16759.8	26420.4	1401.41	3937.15	18694.8	179.692	923.018	13234.8	11656.6	6675.19	16332	4730.34	442.968	29987.3	5374.2
Visit 1	1551.78	577.323	2470.6	1.49639e+06	812.974	77.4059	21355.7	1181.09	486400	10204.1	11821	39197.6	540.374	49367.9	12747	48706.8	12735.4	10065.4	642.538	18253.7	27924.6	3648.34	42.1787	27302	57591.7	34168.5	1124.62	5618.16	994.622	1259.68	6442.37	59257.1	4603.43	59956.1	54799.8	50038.8	1918.11	5516.83	38888.2	314.017	1619.65	15164.3	16059.7	20680.1	19401.5	11253.6	1267.97	37727.1	4570.27
Visit 1	17035.7	46644.2	13988.7	4.67414e+06	4854.21	16427.4	57185.5	1780.14	2.12706e+06	43935.5	64819.4	184479	2044.31	26523.3	48037.1	142694	30189.8	11387	3830.88	55221.2	217305	10558.2	305.484	127410	370768	146240	3523.52	19524.6	4565.15	5001.21	11211.6	391072	16635.5	306984	197596	164891	6972.92	37236	109601	2870.63	15824.5	88429.9	74083.5	124350	111519	125224	6190.52	182366	44364.3
Visit 1	17172	14645.9	10052.6	6.13611e+06	2210.45	1216.86	36270	2307.8	882327	15082.8	33694.3	57357.1	2872.2	65156.5	18089.2	49466.7	35263.5	9882.77	1671.06	41357.1	42298.1	1189.39	83.6101	6416.54	286637	80490.5	1811.6	4113.19	16926.5	3227.07	2763.23	139319	16773.4	138053	102866	96821.8	18718.5	15958.7	74518.8	2817.3	8520.66	125638	252484	64464.6	157366	64372.8	8850.43	257059	46200.2
Visit 1	5125.85	20681.6	4863.74	3.5496e+06	3275.22	4746.67	20375.8	1848.58	1.06317e+06	29946.3	16759.5	83094.4	1904.86	73571.8	34610.5	80466.5	20770	10137.4	1809.63	40946.7	88866.8	4982.03	176.327	71566.1	243287	81059.1	2202.58	14135.4	2972.93	3484.99	15400.3	440548	8474.81	80989.1	58762.1	88930.7	4281.79	18621.2	41974.3	3114.08	14996.2	109154	115078	10828.2	136016	115419	5802.67	247836	64129
Visit 1	14940.4	46338.7	7876.44	3.2639e+06	2587.07	22354	29119.5	1658.88	1.03053e+06	15777.4	25250.9	146823	1625.3	67923.3	21338.9	101245	11450	7224.99	1541.25	59953	52455.4	10749.8	95.821	13409	102279	149725	3704.65	15703.7	3229.62	1823.93	9870.02	154743	7006.96	233992	135838	374332	5354.59	18974.9	52070.8	579.985	4500.1	56613.7	66543.4	45924.9	67539.3	29225.1	4382.72	110116	26271.7
Visit 1	1352.38	3400.32	4796.79	1.44312e+06	808.664	1113.97	5488.94	1053.18	903611	5199.45	16616.7	19264	437.411	10495	6663.93	21913.4	34365.5	10997.8	985.16	21829.9	15938.9	3776.62	56.7663	19009.7	361056	53811	974.998	6433.44	2922.81	1696.75	5029.79	71571.7	14833	15595.8	25701.6	43708.6	1011.72	8350.35	63643.2	436.099	1526.66	25019.1	12208.1	5238.58	32964.1	9596.76	1454.32	60311	5552.38
Visit 1	4613.38	633.137	4099.56	1.34131e+06	1594.02	2103.46	19826.3	1221.78	517907	13187.7	14491.2	64882.6	1047.98	76872.8	14732.6	47702.9	108966	107021	11645	29226.4	99024.6	4744.28	138.452	22871.4	559271	61432.1	1521.18	5580.91	1848.2	1848.07	11436.4	60688.9	7661.07	46606.3	663.991	50241.5	2649.1	14767.9	86675.6	720.719	3685	37571.1	26364.5	21188.9	45730.7	30457.3	508.695	62976.9	10771.5
Visit 1	11911	15673.9	4793.33	4.41332e+06	2700.82	34214	9908.8	2582.37	1.16997e+06	50043	19524.5	104556	1924.79	244204	56999.7	65957.5	38274.3	20675.3	8686.36	34306.5	258727	5924.57	185.392	129916	783803	87384.4	2654.68	15618.2	5695.16	2830.76	16672.7	180182	8531.7	115853	125901	94346.2	2196.4	20771.8	77760.2	2199.19	13569.4	96465	99757.6	43642.5	122844	104538	4663.16	200905	27136.7
Visit 1	7852.88	30955	2939.99	2.62054e+06	2454.83	16344.2	26175.9	1088.36	493560	27043.1	11749.3	93292.7	1658.79	20363.7	30041.9	60081.5	18512.5	4191.77	1112.71	25814	46981.5	4110.86	100.962	56793.8	277818	76650.6	1551.55	5336.26	2160.22	2531.79	2742.08	48397.3	21822.1	250155	103841	102502	5003.47	18128.8	43843.8	509.719	5251.54	20849.4	38955	19741.6	28401.2	34764.7	3125.24	50179.8	14610.5
Visit 1	2249.98	42179.1	4094.89	3.01541e+06	2742.62	5006.32	33022	1286.59	1.108e+06	36818.8	20399.7	187549	10535.3	35694.9	27718.3	88295.8	33606.6	10680.3	1445.8	32972.5	38671.1	4695.32	185.966	79692.9	110481	82489.7	794.791	14151.9	2851.24	2185.11	6754.43	131100	17274.6	80351	95081.7	103174	2899.97	22262.5	64420.5	3117.78	34796.8	138198	171036	8718.79	163940	334205	10465.8	334423	66767.5
Visit 1	3234.17	37700.8	4629.27	7.49424e+06	4131.44	15367.1	22097.3	5771.45	867322	38652.5	17231.4	206869	9476.19	83473.6	39451.6	78939.3	24846.4	6298.58	5395.17	19900.8	140030	4718.49	223.868	306461	182810	51913.9	1987.88	41249.3	5739.69	3971.75	22369.1	440722	7558.21	105442	170795	40712.2	32557.6	11207.2	53379.8	4110.98	61230.1	172077	672373	184440	216329	603109	29973.2	386721	116672
Visit 1	2216.27	4806.42	1352.33	584726	885.817	2243.2	7072.45	832.909	476136	6748.7	8458.44	21355	133.169	29058.3	7836.73	20458.2	9126.39	5850.04	596.508	11312.9	6380.33	2364.71	25.7358	4022.11	427054	26246.2	1855.4	4492.05	1217.75	677.26	2899.56	54260.8	2667.54	30397.8	22244	24552.8	1022.62	5543.61	15477.1	224.298	1026.34	11819.3	8773.5	7789.18	12445.7	6109.2	569.304	17154.1	2464.4
Visit 1	4185.82	10151	1888.99	605993	1166.31	6679.66	718.645	819.61	441591	21396.7	11123.3	37434.1	1423.5	5371.33	25518	51902.1	14296.9	10763.4	958.345	23076.2	5590.4	6548.86	58.5141	11942.1	44559.6	53341	601.959	2579.79	1702.66	1669.15	4217.84	11886.5	125834	47484.1	39281.6	67126.6	410.075	12380.9	20225.6	294.232	2298.81	15103.9	9597.96	6928.2	15128.1	13294.1	558.92	33807.9	1854.9
Visit 1	15329.6	4657.18	3735.72	2.37081e+06	1678.21	28120.6	14273	1067.36	750987	8862.57	12658.2	25680.5	1292.46	48847.7	10488.2	29913.6	69346.1	47188.1	4828.75	38242.1	52438.4	3803.44	99.6459	40454.6	165929	72417.9	2860.19	6889.57	2891.83	1147.77	9645.59	107770	25100.9	27343.2	30374.1	66044.2	1875.76	10625.9	44218.6	471.93	1675.46	36227.1	42699.5	13729.4	40960.2	11909	561.615	81321.1	8979.03
Visit 1	4059.32	886.374	3707.1	2.88676e+06	1325.1	4810.33	17115.8	962.318	736699	22622.2	13121.3	38681.5	1905.93	98331.4	27756.1	45285.6	11121.8	11832.3	963.393	27208	51468.2	6547.91	40.5028	14370.2	182953	51344.9	3809.44	10142.2	2112.01	1416.74	8085.2	103647	2952.45	65034.9	29441.9	56216.8	3056.1	13517.8	30721.9	754.65	2474.14	27289.1	22022.3	45657	34159.4	17424.4	1725.41	67585.8	7484.96
Visit 1	7218.99	62667.5	18017.8	1.23858e+07	7891.05	11481.3	52049.5	3251.74	848247	38242.3	62371.9	228192	8618.62	66262.5	42766.4	112296	27101	13895.5	24164.6	82472	118630	8843.77	403.32	231783	231210	157178	3865.09	36375.5	6510.4	7138.06	12145.9	513270	183728	356043	237627	175092	10063.9	30409.8	73219.9	5668.53	47241	213047	714541	55691.1	266314	372747	39465.6	548308	191901
Visit 1	17255	31935.7	4039.31	2.53783e+06	4548.18	45449.2	19809.6	941.099	473658	73268.5	17652.4	122708	831.816	30248.5	81227	55439	18824.3	8889.52	1313.13	50595.4	57787.5	3217.62	83.0839	31821.9	300136	103146	1597.4	11675.3	4516.04	1341.11	2604.17	103111	38894.3	133363	90077.8	79902	3592.11	20539.2	44891.1	706.303	5978.33	31619.9	43676.1	27336	39421.2	43549.3	3551.39	63050.1	19739.2
Visit 1	22266	88217.1	9841.58	1.38063e+07	4576.88	46121.2	36444.2	3184.55	1.51509e+06	94450.5	24004.8	210638	8525.03	12794.6	101285	159702	20209.6	6083.08	4809.71	47454.2	164170	8743.47	258.522	567897	244528	130582	3537.56	35543.4	6380.62	6506.02	13850.5	539349	18316.1	421273	183560	150108	6172.19	27552.3	59470.5	7046.78	48967.6	172293	414746	682452	229874	366433	32932.4	496788	155561
Visit 1	2031.78	2247.19	2165.26	888209	925.038	2779.19	10845.8	1055.97	603840	4161.92	10630.1	18567.7	1076.47	18728	4932.52	18735.1	24196.5	12600.5	451.085	22197.4	9050.59	3847.24	65.2425	13327.6	150801	36692.7	786.286	5550.98	3882.56	1120.14	2715.05	52278.5	5711.69	20189.9	1412.04	31081.3	1319.89	9315.61	35195.1	326.326	1144.57	16170.7	15256.3	21199.6	19211.3	8368.4	740.308	42179.9	6145.86
Visit 1	12704.4	37488.4	5206.48	3.69645e+06	2802.49	27672.4	28122.6	1763.43	1.12086e+06	11935.4	20680.8	150015	5712.7	36144	14064	94777.7	42090.2	6105.36	1056.5	35286	17728.9	4746.22	137.174	17162.9	332666	113266	1556.67	34001.5	6040.02	2434.24	4470.93	201187	11651.9	192084	263531	167873	6057.82	13581.6	88313.7	1783.08	12187.4	95070.3	200206	59669.2	118373	89311.3	12111.4	184176	65628.8
Visit 1	14964.2	5289.42	4473.42	4.10827e+06	1396.51	32811.8	15547.7	1297.61	909888	10880.5	12525.1	29169.5	1544.17	122577	13395.6	43138.9	53443	13790	985.372	27596.4	33020.3	3027.83	119.793	36394.4	383557	32925.5	846.196	16769.6	4276.88	1629.23	5905.26	187229	29133	44642.4	41208.3	43888.7	2661.58	10859.1	80428.9	896.887	3710.35	42289.5	65982.1	46560.1	54471.9	29801.7	1870.89	108982	17616.5
Visit 1	13821.9	10849.8	3828.6	1.57254e+06	1541.04	29221	27295	1791.31	694705	14201.2	13200.6	60881.5	3684.52	32948.1	15806.7	40418.7	29052.9	4886.09	899.433	25463.1	12102.8	2581.41	71.8143	14124.6	144294	72997.2	2472.3	16417	5370.06	1454.88	3356	128246	8666.02	92971.6	90082.6	53465	6245.53	13650.4	56359.6	1353.32	7151.98	42582.7	150583	134932	57193	53121.6	5251.36	89361.3	27650
Visit 1	2.65471e+06	1.58841e+06	536010	3.76575e+08	357606	5.30828e+06	1.58157e+06	159138	9.27192e+07	1.55577e+06	2.10608e+06	5.59524e+06	98284.5	3.68217e+06	1.90513e+06	6.33193e+06	1.68506e+06	1.36811e+06	123126	5.79391e+06	4.10377e+06	533322	24580	3.83206e+06	3.82454e+07	1.08503e+07	281383	2.25652e+06	380162	150499	878258	2.14012e+07	5.95262e+06	8.97953e+06	4.67793e+06	1.33032e+07	76562.2	1.48957e+06	3.92319e+06	76815.2	375274	7.73174e+06	1.12605e+07	2.29312e+06	1.05567e+07	2.84524e+06	151675	1.81951e+07	5.01458e+06
Visit 1	3485.49	4495.81	2895.36	1.188e+06	885.348	4276.26	13258.5	1217.38	771560	7397.68	12652.4	25343.2	569.324	5286.54	9700.37	40833.8	13583.8	6688.43	627.925	25909.3	15154.7	2362.74	65.9889	7061.59	86021.9	31830.6	1372.91	6466.33	2150.32	1160.41	5319.33	84774.4	3112.42	26545.4	2369.59	41517.2	3010.96	7801.88	26766.1	411.591	1279.17	22642.2	21423.2	8082.35	24633	8330.41	882.82	58020.5	9127.87
Visit 1	6648.29	13201	3330.39	2.44519e+06	2878.13	7868.14	1743.8	980.394	1.09514e+06	20427.9	19093	58745.6	1204.64	13887.2	23302.7	56373.6	36590.9	12632	1801.3	30818.3	25458.6	7497.48	132.694	14314.7	435329	97331.4	3706.22	6880.33	4572.28	1597.5	10577.2	70340.6	11386.7	78524.6	84053.3	64726.5	1065.32	20585.7	51461.7	1149.39	4384.82	44841.5	31773.5	56887.6	54426.2	30774.3	2302.2	68942.3	14046
Visit 1	2983.89	4599.01	3659.46	1.07861e+06	951.431	4010.37	13379.3	754.311	546857	5108.74	16259.5	23318	714.074	15044.4	5819.78	28959.5	35557.6	7294.91	509.158	24050.5	7470.95	4894.86	59.1714	12046.4	195879	26863.6	1984.73	5235.5	3948.67	1384.39	3626.71	24934.3	10617.2	25795.9	24090.2	28186.3	3382.97	9979.26	43084.5	343.865	1478.06	14136.7	11135	3257.55	16194.2	10733.6	711.434	38848.1	3203.64
Visit 1	10539.8	26899.3	6589.98	2.90199e+06	2804.17	23227.6	36578.2	1139.32	806635	20820.4	25575.7	114918	2745.35	10639	22525.1	58606.7	12927.8	4009.13	3022.49	21758	21521	612.845	205.437	13372.2	62369.9	51005.9	1465.3	13001.5	2189.61	3112.43	3370.49	34920.8	43014	124981	82367.2	46616.1	17654.5	17898.9	24757.7	1691.25	22030.1	53450.7	95771.3	447984	70801	155649	12849.1	130175	19193.3
Visit 1	1674.1	2877.39	2383.69	3.23076e+06	1066.35	1444.15	1330.06	1839.26	626139	5306.1	14229.8	13936.6	548.948	8355.65	6163.56	15791.9	13876.9	5382.23	1659.93	10306.5	22348.6	1387.08	51.9571	47522.6	381198	24725.4	939.191	7369.62	3169.84	1072.14	5853.09	114031	8157.31	24966.1	33955.1	16139.1	1424.32	6816.75	28689.7	1650.07	4200.23	48673.1	79325.2	12191.8	56900	30998.5	3784.6	88226.6	20401.9
Visit 1	975.32	3044.12	2966.55	1.2605e+06	336.594	630.21	2294.69	1464.26	1.2575e+06	5812.8	14746.5	12388.8	732.659	5114.9	6883.66	11649.2	20297.7	13921.7	688.456	15415.2	16804.4	1628.45	93.5727	14341.9	205234	23197.7	1838.74	10079.9	2148.04	881.78	3948.2	86094.8	2107.25	17503.5	19454.2	14930.7	955.36	3797.21	36846.4	522.055	2095.04	28243.9	38731.2	62715.6	40123.1	13948.7	1133.58	68073.2	10832.2
Visit 1	4295.63	29591.2	7568.45	6.38766e+06	5884.05	8524.96	85444	4811.44	1.39124e+06	32737.4	25413.8	228429	5652.11	39286.7	36485.4	94925	39828.6	15304.1	2775.95	37594	97469.9	4077.96	424.668	198394	482884	56910.8	11297.2	32220.9	7255.87	8179.94	8030.09	457584	18091.9	229781	141951	74143.6	13251.5	23823.6	63290	8257.04	93125.7	173982	1.15603e+06	77636.2	214853	748375	58407.4	596950	249677
Visit 1	7784.83	8330.08	12900.3	3.18972e+06	1540.97	12792	25071.2	2074.58	1.28496e+06	24728.7	50088	37198.1	1643.14	23593.2	28278.4	24146	50664.5	11320.6	1460.9	53131.6	108664	4100.57	174.486	89011	426000	66567.5	2486.86	24467.1	4811.09	2460.41	6905.97	693582	6054.31	53916	54654.9	56819.5	6367.59	16344.9	79660.5	1800.8	6811.01	81540.6	118206	170336	106915	50973.1	2612.74	173705	43717.6
Visit 3	13401.4	120124	5283.76	1.28301e+07	7334.37	31643.2	61746	2580.26	1.00269e+06	100611	15521.7	439591	4426.63	84685.3	106341	177453	14849.8	6572.31	6451.12	73690.1	144643	8441.94	574.752	368443	352318	162920	10209.3	48760.6	5412.51	10670.8	10384.7	685895	75932.1	443759	283950	283829	5117.79	55736.1	59717.5	10731	149194	240458	675150	14563.4	292018	1.29467e+06	70542.3	673211	264007
Visit 3	23838	88004.2	18299.3	1.44387e+07	7511.11	25213.1	74003.3	4156.35	1.67188e+06	199216	33661.5	357999	34173	53585.1	207210	162728	53954.9	24528.9	35945.5	80536.8	540294	7810.48	464.91	382422	367943	201157	8921.96	42680	3108.2	7274.31	10883.4	1.07831e+06	15719	575108	256354	254469	8347.27	37846.2	94608.6	6863.19	58570.8	204649	436994	1.00904e+06	250837	427716	29797.7	548988	173385
Visit 3	20660.9	31058.8	6896.07	4.93448e+06	4426.23	38090.7	79773.7	3444.92	1.14144e+06	112339	29648.4	206456	7363.34	68562.1	122725	118730	57553.3	91639.9	17587	56434.9	421528	6302.8	285.573	190147	689962	87659.1	2637.33	16897.8	8948.47	4608.12	19131.4	352236	25823.1	256784	103796	88118.5	9834.82	27072.2	58701.7	3107.55	30475.5	140819	267616	36273	172538	225855	9923.98	309909	68477
Visit 3	1949.55	6602.4	1110.87	2.68727e+06	1828.4	2849.44	2719.42	1102	409184	18048.7	5666.77	30754.1	693.52	113930	20636.9	23218.8	8254.48	4459.64	1834.42	15558.2	47830.6	1122.31	101.493	39209.2	296671	45169.4	410.025	7152.88	3042.01	758.286	7470.12	94513.6	13543.4	24695.3	37330.2	33180.3	1348.05	7790.26	22063.8	850.284	3235.12	29771.8	59400.4	10603.2	36284.7	26518	6106.24	54963.1	27680.1
Visit 3	5937.5	9113.23	4283.86	1.49754e+06	1676.86	11842.4	2259.79	983.539	865224	10008.3	16400.6	35538	672.727	94934.9	11847.1	46542.4	23164.7	13047.9	1238.85	24082.1	16558.8	7785.16	76.6391	4894.89	236732	72080.5	1450.04	8710.04	2269.91	1206.81	13637	49378.4	3756.82	95068.9	94660.2	104257	2285.08	9415.16	51751.5	435.836	1739.63	26760.6	24690.2	3139.68	31123.8	11537.4	831.801	48412	7881.24
Visit 3	2580.42	6033.36	1021.46	1.98351e+06	536.729	3200.6	935.71	756.418	512966	6437.61	5461.84	25548.7	263.849	89921.7	7815.33	24287.1	8453.66	7623.85	590.951	19079.7	17171.3	4390.06	51.1518	3276.63	95475.1	19711.4	2110.39	3722.56	1768.24	1158.08	5836.12	16868.1	4874.66	35680.4	20901.9	28077.2	690.974	6991.2	14009.2	268.114	1087.49	8964.92	7911.59	7245.95	10963	7268.27	710.514	28218.3	1847.4
Visit 3	13597.6	9689.47	4529.89	2.03422e+06	1718	26209.7	14818.8	943.116	837172	10946	20136.3	47954.9	499.612	40907.9	12751.6	42265.4	50056.5	10892.6	1127.79	36906.1	11981.2	5817.77	81.587	10803.9	570773	76821	4046.33	8362.95	2460.71	1326.98	6499.77	113361	15800.9	56667.4	42629.5	40422.5	1764.36	13316.1	101688	596.019	2347.22	29579.5	26506.1	8839.11	36723	16863.1	1274.67	64219.8	8163.09
Visit 3	29353.7	35373.8	12327.5	4.17403e+06	4453.76	63628.3	46183.2	2338.87	2.09663e+06	62750.9	32775.7	133726	2574.55	49816.6	68737	120847	20112.9	12449.9	2987.48	58037	40265.9	9951.46	260.463	25567.8	605916	91788.7	14442.8	11839	4716.67	4589.67	17973.6	204089	17584.9	300497	95755.3	122015	4242.18	29271.6	67765.8	2273.66	13856.5	86422.1	190723	201217	102393	112833	5473.99	235814	19076.2
Visit 3	3553.02	2128.35	2358.02	1.4136e+06	671.688	7760.33	692.45	1408.87	372639	4206.45	8610.07	9583.08	412.353	6224.74	4922.36	11581.6	12505.3	3579.29	709.722	10674.6	11247.5	2203.67	58.3126	8525.49	65731.5	19421.7	2785.84	10138.4	2646.01	1064.29	3152.06	30805.2	1903.51	15160.6	22681.2	19298.8	4202.03	4277.02	23712.4	344.286	1111.89	10233	16644.7	6473.24	13365.9	7253.58	587.489	25118	4572.21
Visit 3	2165.43	3525.49	3092.94	1.30923e+06	1216.2	2797.38	13870.6	551.727	580590	6105.64	10683.2	24111.3	543.954	47223.7	7819.8	17045.5	20019.3	6209.76	606.031	23122.8	4303.87	4301.82	73.8795	5635.9	138768	57002.8	557.184	4954.65	2005	1499.92	2906.8	38884.8	24294.5	24807.1	37339	34795	2156.51	12661.6	46875.4	591.268	2242.21	23417.9	16813.7	5738.18	27589.2	15850.7	1637.96	47158.8	4830.37
Visit 3	4970.4	10666.5	4063.74	1.43663e+06	2325.01	8006.51	14472	814.195	851583	27367.3	13449.4	55767.5	744.545	40223.3	30516	43345.2	11339.9	7498.28	792.839	35166.8	9079.08	5273.01	116.448	7672.65	215644	54538.2	1903.97	3707	3605.32	1488.31	7139.12	64521.5	19791	56156.9	3892.19	54539	1974.97	17148.5	26200.7	752.499	3530.6	25223.8	19586.1	6269.89	30973	26176.7	1362.41	78377.7	6149.17
Visit 3	11848.3	25539.2	3777.92	1.34095e+06	1491.81	20805.8	16399.6	1421.97	1.21372e+06	12076.3	19832.8	106988	825.094	12760.1	14301.2	82363.1	26262.8	7872.61	568.775	45263.2	16048.7	9133.82	49.7239	14827.5	168893	106204	1926.53	5121.8	5443.71	1773.35	5421.88	61418.1	10669.5	135689	88012.8	142745	2147.46	21588.5	66217.6	648.755	3567.48	36357.1	25291.5	10294.9	44475.6	24712.8	2205.74	70521.9	11114.4
Visit 3	7654.93	39340.5	2587.42	2.60745e+06	2695.35	16135	924.459	996.536	469073	32688.9	9031.14	82019.2	572.381	90652.4	36971.9	93428.7	4333.09	4710.01	1816.85	17646.2	62211.6	5251.6	131.675	37193.3	235933	48816	13285.2	9691.31	1519.74	680.996	5625.62	88313.6	5499.28	108652	52885.2	46261.4	2583.22	15560	10488.5	1003.78	6788.89	29259.2	40960.3	64391.8	34003.2	46941.4	3117.49	58733.1	20588.6
Visit 3	4424.31	4554.63	4202.69	1.13852e+06	702.069	1203.51	2257.51	1506.57	740165	10422.9	16377.5	21141.3	533.252	11730.8	12565.3	30596.3	15417.1	13741.4	1235.26	25742.5	30230.4	5556.45	56.8832	19177.6	404661	44223.8	1856.17	6865.88	1980.44	1438.49	6500.19	34103.8	3448.17	26152	25411.9	45879.1	1674.85	11116.2	23892.1	1020.52	1680.84	22061	20861	83318.3	23718.8	11543	694.271	54664.4	6429.08
Visit 3	33627.4	53074.2	12340.3	6.72874e+06	9014.24	106978	55260	4205.61	1.71856e+06	74488.6	46699.8	291308	1661.84	195505	53547	196973	33056.6	10834	8181.36	68096.3	40744.9	10051.2	731.385	105721	448498	150881	3954.77	42747	9866.23	3294.51	20121.4	355656	50334.2	158396	212565	133956	4857.42	40069.2	80659	6577.26	75803.2	265214	699716	65017.4	325171	710769	32112.5	610792	207517
Visit 3	3362.19	55862.5	5411.92	8.84255e+06	7154.36	12738.9	32730.4	2812.15	1.96812e+06	83160.4	18320	410625	2191.87	587631	60380	142090	39999.3	9199.12	6021.21	41749.4	208229	6839.99	325.277	317682	1.55862e+06	86604.2	2517.93	30378.1	7625.7	4164.21	16288.4	591399	27210	157472	138903	87138.4	5606.5	30084.9	79651.1	5786.15	72042.4	196747	447224	106058	252231	750425	37853.2	577571	155492
Visit 3	1720.84	9585.18	3505.02	1.87784e+06	1008.78	898.253	10603.6	1216.28	541387	14501.1	13062.7	25376.6	663.8	34303.3	18109.2	30720.4	21366.2	12735.4	752.23	19255.5	34270.3	2352.73	74.6446	44312.7	427131	47099.3	586.231	9725.12	3084.08	1585.05	3580.84	175640	5478.96	27889	51046.3	44132.5	1902.03	5618.92	38313.6	475.739	2123.76	26397.9	35659.6	37799.5	33804.9	13819.5	2162	58620.5	14296.7
Visit 3	25269.6	33487.8	3723.71	3.33112e+06	3664.87	44144.6	15224.6	1355.49	1.61651e+06	49496.4	15709.7	82462.9	3505.26	36158.3	56774	77386.3	12679.1	14709.6	2784.16	36691.1	87361	6315.67	145.089	19152.1	470400	75401.7	5793.76	8873.4	4278.38	1920.74	9986.2	126156	20553	90566.5	3906.55	80398.9	3625.79	18325.6	39204.6	915.92	4694.98	37688.9	38998.9	230247	45262.7	34583.1	3196.2	95932.7	12533.2
Visit 3	3051.96	2444.3	1510.46	1.08645e+06	499.325	5241.05	8191.86	669.978	430410	6916.59	6290.25	9979.83	742.146	35058.7	8278.41	16411.1	18133.4	4830.48	474.007	14828.9	10939.6	1644.95	46.2189	12235.6	227356	29804	711.21	4832.31	1567.62	1001.7	4032.34	45046.6	8594.42	8352.58	12058.6	32017.6	1031.38	3698.89	16769.5	134.238	724.657	13447.3	13798.6	4872.46	12963.8	3079.22	457.663	24206.2	5568.57
Visit 3	1892.31	3052.35	1911.47	1.52349e+06	699.35	1185.28	1200.71	1578.11	511759	6991.91	9239.88	15514	295.947	19829.9	8195.51	15453.8	9610.97	5308.39	884.721	12068.9	25285.4	2062.71	54.9487	23875.9	210820	19590.5	2790.07	7576.12	2690.89	1422.22	6659.45	55677.9	2581.71	21931.9	24114.3	14668.8	1979.91	5409.3	11469.9	503.053	1636.5	13075.7	16335.7	3897.14	15531.6	9566.55	896.022	26390.6	7153.7
Visit 3	2345.18	21445.5	1461.18	1.70756e+06	990.773	2749.92	150.607	574.981	581749	50545.5	7146.61	58553.8	409.692	80151.4	65543.7	60321.2	4965.34	9954.46	6914.22	18401.2	72511.9	7992.25	87.8889	11257.5	30810.1	22011.4	669.602	2827.29	825.221	994.33	7803.89	21588	10368.7	101087	21655	35430.4	718.3	5866.65	10337.3	106.347	2888.6	9535.11	6927.38	10478.8	12423.2	17883.8	486.011	26765.8	1706.5
Visit 3	6748.76	27085.8	6381.87	5.27209e+06	3894.6	7131.11	14057.5	1028.53	1.70604e+06	47758.1	14540.2	111715	1693.41	49224.9	52835.2	110431	22193.9	10120.5	1761.94	49450.8	48536.4	10789	158.733	37203.9	457581	97677.9	2901.21	9120.69	1727.17	2619.57	8911.36	187767	33419.8	114802	70270.6	101755	1723.3	27259.5	59333.5	1936.94	7896.42	47358.4	34290.1	56444.7	59404.4	62328.3	4278.35	126099	13876.3
Visit 3	7632.03	24146.2	3730.79	2.55252e+06	1941.94	11107.1	2320.43	1393.15	1.42019e+06	89785.6	19144.1	124894	935.516	260991	106395	72595.8	19391.3	10151.7	4031.91	34355.1	113945	7887.15	190.721	43121.5	139757	76299	2125.75	10806.8	3556.48	2117.35	14591.2	110194	8542.62	127944	56386.6	82479.8	1562.78	14676.7	38089.8	1231.85	9943.96	62428.9	40457.2	16057.2	79113.2	72117.7	3077.35	125570	20504.5
Visit 3	2204.2	6437.32	1781.35	799452	883.933	1482.2	1006.77	1229.25	520234	12277.3	12521	43787.6	697.721	16308.7	14461	41159.7	14050.3	8035.28	590.811	15442.2	15868.9	4784.21	85.5251	4665.59	42907.8	23949	933.223	3519.86	1464.9	1342.63	2656.42	45152.1	4874.54	52950.4	42952.6	49050.2	673.613	7811.11	32023.8	198.791	1466	8866.49	8771.29	66261.1	12105.3	9240.52	435.14	28047.4	3029.82
Visit 3	42428.5	60831.1	12548.3	7.94061e+06	9579.51	101128	26782.2	4913.15	4.43556e+06	107580	48652	234021	12764.7	74676.4	116005	142016	35821.1	17140	3966.91	85243	85490.7	10899.5	503.286	90449.9	780318	209610	5860.35	24273.9	5428.5	9607.06	14702.4	160873	288206	257730	186024	187354	20180.9	51812.6	91192.7	6164.26	38925.9	134671	225227	282977	173524	294193	16628.7	328361	82571.7
Visit 3	13092.9	19395.1	5368.93	7.64102e+06	3001.96	33924.1	52961	2948.02	1.25462e+06	39759.5	10060	116936	7997.78	66745.8	42881.8	54976.2	23760.2	11728.3	2764.78	26977.1	423607	4549.58	120.75	388151	251640	47383.3	5241.63	32582.7	5547.67	2808.08	15125.7	555536	12155.1	143210	79432.6	53121	4377.61	12653.8	59691.2	4746.17	25711	99535.1	148805	248395	117163	191047	16085.8	247321	70491.7
Visit 3	5938.75	20994.6	5742.16	2.41028e+06	3720.97	6988.99	15095.5	1124.21	1.33532e+06	40195.7	18824.9	128898	480.225	42873.3	46613.2	65612.8	18101.2	15744.9	1625.34	51795.5	18926.1	9768.21	153.948	9044.21	322426	115912	2296.23	5481.57	2240.87	1486.26	10457.8	157156	192616	102376	66814.7	126617	2227.82	27520.9	50984.1	887.207	5346.94	40234.3	23915.7	7504.14	49718.7	39919.9	1765.29	88078.9	8211.33
Visit 3	12556.5	8996.65	4981.36	3.09534e+06	1912.82	26112.4	19547.5	2096.67	1.07234e+06	16632.7	16510.2	38087.3	8438.83	7505.16	20055.5	43822.3	47413.8	8400.86	1340.38	31465.1	20237.9	3213.92	63.7643	19118.4	210099	81726	2369.37	6879.08	7186.9	2232.54	5672.17	181739	27936.7	44487.9	47748.3	48156.1	5979.51	11757.4	51329.8	1499.89	5236.17	82704.3	115974	1.3112e+06	109019	39126.5	4932.16	160200	43969.7
Visit 3	2628.87	6455.32	2544.38	1.26536e+06	1749.07	2761.84	1386.8	1297.08	546320	8874.2	12216.8	31172.6	376.297	115755	10649.9	25974.7	14050.3	7819.96	674.354	18401.6	12731.7	6403.83	50.648	4689.31	442595	34392.4	679.159	3870.05	1787.68	1566.05	4017.87	86365.5	4499.84	31406.6	40867.8	26320.3	1116.67	13736	34514.9	612.35	2170.83	14685.7	9341.35	6400.69	17710.4	15500.2	966.784	38311.3	3614.95
Visit 3	6171.41	20213.4	13799.1	4.36232e+06	1631.5	11239.2	54997	2375.57	1.39049e+06	27749.4	41824.4	71866	2806.54	49595.4	31537	56191.5	42336.8	11408.3	2370.18	49410.6	79423.7	4043.52	107.853	82080.6	205136	78561.6	8741.85	17631.3	3998.59	4622.1	10861.2	191947	28902	132172	80326.9	68771.2	8633.87	15904.3	95702.8	1752.87	8355.86	81665.2	89523	308938	101090	61579.2	6157.61	171794	40600.1
Visit 3	16747.5	4376.22	4703.06	4.05985e+06	1676.53	31499.7	22083.2	1356.14	1.06718e+06	4900.9	13603.1	17910	1407.91	33929.8	6382.84	9592.29	33182.9	4927.94	457.098	26983.2	25062.6	2219.41	93.4432	28143.7	441731	43647.4	831.961	21071.3	6612.84	1824.95	3038.49	159478	5647.66	17727	47805	46914	3129.36	7864.52	70008.2	862.535	2771.66	42999.4	55768.1	27591.5	54095.6	18139.4	3852.04	92099.3	28439.9
Visit 3	8999.6	7831.99	5051.61	1.70081e+06	1039.04	16458.4	17294.2	1268.69	974585	16675.6	12624.7	36500.7	344.963	31918.1	19138.6	25084.1	31459.7	18358.9	610.545	25094.9	36588	5062.54	35.0993	88008.4	361584	57600.7	2226.4	18651.4	3789.14	1171.57	6887.75	143175	4133.18	52017.7	59442.4	61373	1505.48	8184.6	54477.8	594.295	2201.64	22898.9	16867.4	6610.5	29685.3	15151.3	1332.55	58709.7	9953.68
Visit 3	3301.28	5289.96	3445.4	2.28794e+06	1129.37	5181.87	7492.42	1347.55	584426	15675.7	12448.4	17605.2	1437.42	29336.5	17418.4	16344.3	14172.2	17280	1634.93	15731	19717.9	2720.44	41.7768	10588.3	107658	53695.5	2036.08	10498.2	2136.2	1536.63	8836.38	137576	11018.7	19757.2	40353.7	29734.7	2226.32	7634.05	25697.4	659.267	1822.13	28894.7	43287.2	23851.4	37408.7	9972.61	2055.87	39700.4	16208.6
Visit 3	3719.05	22837.5	3115.88	1.23414e+06	2005.45	1886.89	1396.4	644.232	878042	28108.5	14960.6	67453.1	6829.75	33182	32998.7	70880.1	11515.7	9310.33	777.903	26174.9	27097.9	5984.08	88.4643	22461.9	87819.9	58109.1	1100.51	2179.21	1337.18	782.106	5813.14	57828.7	4260.94	88928.7	36158.9	85515.1	877.5	17121.7	32107.1	820.665	4533.67	39398.7	19584.3	12979.7	49185.7	35446.9	980.994	98178.3	6346.8
Visit 3	3750.48	32883.5	2562.1	4.1461e+06	1423.47	5665.55	1021.17	1328.46	725301	45903.1	12183.7	80934	794.802	62254.8	51950	75315.7	9091.37	6413.62	2075.36	16588.6	122498	3799.06	98.919	123516	128009	55194.7	1442.6	18858.7	3652.33	1625.43	16812.3	180416	9668.89	147193	151024	65514.4	1878.78	11840.2	26223.3	1779.62	16497.9	62928.4	89084.3	18803	81024.8	120539	4249.11	159387	40514.7
Visit 3	4408.53	7619.38	3842.61	1.1744e+06	1242.11	1488.22	11385.9	577.313	791536	10252.6	12649.2	39812.2	263.05	14619.5	11672.4	37242.1	35780.7	9319.18	1141.35	25572.1	10070.6	5589.72	96.2401	10267.7	327976	45152.4	3513.94	6329.78	1083.22	1669.8	3673.64	79084.7	4960.76	39035.7	31953.8	43829.7	983.106	10916.9	73126.5	962.195	2280.58	21732.4	11783.7	2903.94	26166.3	15499	840.127	44655.9	5226.59
Visit 3	3363.97	6964.9	4706.72	3.47542e+06	1824.43	3880.27	21884	1409.88	1.11115e+06	14384.9	13914.8	38716.6	971.479	14141.2	18315.4	26391.1	18534.2	5018.35	1228.62	31336.8	38299	3779.72	166.753	67175.1	373663	68730.6	1270.28	12111.9	2962.43	2064.52	5557.97	202891	9085.82	37926.8	61465.7	91158.4	1469.9	11538.6	47278.7	1423.38	4343.7	58861.5	68051.7	78691.3	77208.6	31698.6	4225.38	128565	41013.9
Visit 3	16959.3	17831.7	12229.5	7.98568e+06	2623.5	30997	37703.8	4104.6	1.05141e+06	10087.2	31569.4	83323.4	4380.58	42825.2	12778	61561	59046.3	6120.45	1866.33	51774.7	85492.4	4102.4	145.804	158944	468518	136545	7104.65	29571.6	7268.77	4156.57	6800.45	594706	31084.7	97799.4	188675	135842	11227	19034.2	85841.3	4625.99	20035.3	222144	768853	28805.7	277285	148260	26320.6	436333	210493
Visit 3	17083.6	10684.5	3550.42	2.84924e+06	1280.34	37499.2	5393.03	1504.14	751411	11842.6	11755.9	52786.8	461.983	46211.9	14041.1	44988.5	44708.7	18311.8	816.86	30482.8	37887.7	5294.31	57.6332	37998.5	157101	60909.5	4929.46	17669.8	3411.99	1769.15	5265.02	68274.2	25301.2	72648	47509	72618.7	1164.59	8905.4	80045.4	1048.48	4791.11	48816.7	68017.3	13217.6	61651.2	36064.5	2721.14	124316	31544.7
Visit 3	1665.25	345.771	1848.22	644337	1019.44	2517.04	9793.97	1044.63	419715	13711	9061.87	32408.6	118.779	30314.3	15174.5	30847	20162.9	6535.01	560.003	13558.2	2144.57	5303.93	75.6578	14483.5	51851.1	26157.9	657.758	3391.86	1449.79	1555.13	3201.89	1837.23	54109.3	35813	19599.6	28455.3	563.999	10243.8	41089.9	414.26	2136.02	7712.33	11265.3	915.953	9020.83	15690.8	687.122	25955.6	1526.82
Visit 3	45225.3	41553.4	13611.8	5.7642e+06	3630.98	107875	27210.7	1255.08	1.54613e+06	107487	42974.2	164981	1554.62	74557.3	115881	81552.2	39236.6	14988.8	7650.19	70102.3	102737	10742.5	215.221	65946.3	976138	103333	4762.39	24759.8	2864.07	6280.95	7028.35	526707	64016.5	296593	77541.2	81264.2	5895.41	29342.5	78353.5	2070.39	21892.2	98458.8	164822	14122.2	122282	157809	12380.1	223114	81930.5
Visit 3	6999.32	56398.4	9214.83	1.62563e+07	10178.6	17193.6	149088	6744.11	1.58923e+06	43233.2	31798.1	304835	11367.5	258407	47736.1	134497	22487.8	8118.93	6622.83	44077	105494	2754.91	540.384	205789	1.17481e+06	102538	11949.8	64914.9	20536.9	18311.4	21003.4	557745	104276	249473	163606	78673.9	37130.2	37026.4	61748.8	21472.9	395979	539110	3.00905e+06	52901	664195	3.23763e+06	208145	1.35547e+06	622121
Visit 3	3735.39	13152.5	4748.23	2.37463e+06	2753.4	6743.57	36489.3	1159.04	1.03971e+06	21957.1	18858.2	57042.8	1648.06	49567.3	24865.1	40876.6	24935.5	9298.45	896.868	27769.7	28697.9	4626.83	243.996	30841.9	109218	53828.2	1717.67	14579.4	5508.57	2947.17	5323.42	121424	35978.3	69878.4	47752.4	36618.8	3966.96	13616.5	59781.5	1494.08	10437.3	59807	80604.5	54511.3	71714.4	77984.6	6151.84	140972	27779.5
Visit 3	15834.8	9780.49	8180.13	4.01088e+06	1434.27	31063.4	24614.7	1449.35	986084	15560.3	29575.9	77748.7	1172.52	32356.9	18419	44468.8	66734.7	15375.8	1656.97	34809.7	82012.4	4950.01	64.99	29667.7	581092	83358	6533.61	18700.6	2660.4	1807.99	10094.9	472954	5177.2	115811	64253.5	48929.1	3412.55	9794.06	123515	844.687	4278.2	55726.9	51614.2	24849.7	76248.4	30442.1	2069.16	109871	25003.7
Visit 3	5709.54	10167.5	6853.69	3.70623e+06	1189.5	8918.88	14078.4	582.702	944909	10981.7	12686.9	47834.9	350.711	136409	15635.8	55817.7	11029.7	8359.18	1333.5	56452	34581.4	5918.8	130.495	16845.6	324517	44924.8	3200.56	6779.91	1159.44	1687.7	4461.93	83957.3	4525.07	48551.9	44880.2	82947.3	1837.55	12388.2	28341.5	397.599	1684.97	22782.3	22214.4	3443.58	28704.4	9956.21	1356.01	65746.2	7791.48
Visit 3	5567.87	31397.5	6339.54	4.59155e+06	3965.21	5866.64	34188.4	1166.13	1.27637e+06	50699.7	20020.3	142382	2243.55	80482.2	54922.2	81309.2	12178.5	9740.63	2346.14	36659.2	34999.1	7164.59	370.993	196267	64772.2	73066.8	6749.45	9932.08	5284.44	5987.82	12516.6	23369.1	16734.4	171930	81605	91272	13976.6	32822.4	41630.8	3804.59	26809.6	82787.2	96999.3	40908.4	101765	195517	12811.4	233287	17791.7
Visit 3	7283.01	31948.4	11147.2	1.02874e+07	7214.78	74493.3	54933.8	3455.43	1.33636e+06	41852.9	40383.4	229311	1851.51	185755	39407.8	99587.5	32766.8	10186.8	7636.22	63292.7	205662	981.611	385.47	1807.36	305031	99394.1	849.537	40944.7	5750.17	4341.69	14571.4	799477	10242.7	91460.2	148876	116831	2716.46	33752.4	97301	6567.16	39920.8	249494	654911	352515	339652	470390	25304.3	760178	200880
Visit 3	5618.84	3161.02	4013.43	980723	732.456	9376.9	8436.39	1034.77	699467	6097.64	16711.5	16901.2	807.557	15800.2	7718.75	20529.2	24410.9	5383.14	480.254	23258.7	22705	3064.74	78.5503	22733.1	191356	39692.8	1093.66	3224.98	2704.11	1126.07	4291.69	55849.8	11907.3	15541.9	1822.27	28790.2	2323.14	9446.99	32212.1	474.466	1392.9	24835.5	13317.9	11040.1	25728	7990.23	544.614	58309.5	4596.97
Visit 3	4402.55	18766.9	3453.3	1.85498e+06	2705.18	7263.07	76943.6	1199.18	593102	20009.7	9439.54	75037.4	553.139	20699.9	21885.5	63272.8	37310	4644.11	1626.22	21425.2	14603.3	3341.51	166.028	26363.7	143049	61117.6	1689.96	9850.22	1956.6	2094.72	4363.2	136024	45366.4	64793.5	90055.8	50056.8	2259.87	17007.5	58276.3	1779.62	16970.7	28138.5	44940.7	25773.7	36854.4	107466	5756.63	65673.9	16408.6
Visit 3	9555.34	4804.35	4654.2	801913	1326.43	19213.5	12171.9	904.55	711573	7239.94	9651.26	18604.6	337.827	32578.8	8479.72	23689.3	30757.8	11281	615.203	28375.3	4245.32	5424.59	68.0815	7081.01	137771	54500.6	575.393	6622	2574.33	982.391	3922.31	36064.9	5598.41	26369.9	42095.3	55575.4	1052.41	11285.7	53667.1	263.293	1102.12	15006.9	12568.4	3323.26	18730.3	7184.46	383.607	29716.2	2057.2
Visit 3	5514.07	5663.23	6900.18	2.49508e+06	769.47	9979.56	16902.2	1504.09	1.29579e+06	7784.73	20113.4	21792.4	1735.11	9553.46	10088.8	17872	25802.3	6348.35	597.746	27138.6	38759.9	2431.52	59.137	20015.2	260392	35892.4	1675.36	3836.75	4227.91	1770.22	3487.15	218857	4191.95	24133.7	36988.6	31147	3915.2	7070.81	36185.5	790.824	2377.65	31545.5	48376.6	105234	40361.8	15589.3	2689.77	85532.9	15393.4
Visit 3	6584.46	16645.3	3358.46	721122	1693.27	11404	13278.7	593.179	840876	30452	12353.8	53397.7	435.605	52322.9	35013.3	67338.5	15080.9	8926.79	1340.34	26919.8	24262.1	4217.97	69.819	6339.83	304765	39050	1358.74	5005.6	1565.79	1209.88	5020.18	65404.9	4424.5	119413	30944.8	63891.3	1592.15	8703.52	37257.5	267.542	2118.96	17031.5	13309.3	17122.8	21361	14242.5	623.356	40395.3	3775.42
Visit 3	7741.27	8664.85	4525.49	1.5091e+06	1132.28	13997.7	12521.8	1221.77	1.05448e+06	35140	12076.6	32432.9	13150.2	13205.1	37457.1	26629.5	9973.76	7541.7	2281.98	12599.6	37513.4	2722.72	39.7418	27243.5	54721.4	37040.1	2189.66	5633.57	3521.82	1721.32	9461.34	118890	3844.42	42715.3	38027.5	23394.3	1687.31	6253.99	18025.9	803.43	2647.3	19589.3	33837.4	375697	23668.1	16720.7	1418.31	32513.5	8462.89
Visit 3	3377.81	6057.98	2180.71	1.34322e+06	1563.82	4294.82	10590.8	338.191	484379	8360.26	6411.77	36488.4	273.567	48629.3	10382	25306.9	23303.1	11513.3	322.679	21965.6	20194.8	4263.81	115.252	12144.6	231446	35198.6	2039.05	3427.89	1404.11	758.106	3513.15	37765.2	4484.02	37824.7	22378.8	36005.2	726.101	8736.23	40471.6	174.76	1002.09	9068.57	5345.48	5716.29	11413	5266.27	356.742	20388.2	2099.09
Visit 3	11768.7	6824.68	4027.75	1.94367e+06	1722.44	24109.5	2531.71	1668.1	963556	13377.7	15693.5	32906.6	898.893	13942.4	15776.3	32175.8	17538.8	10849.7	1249.48	24202.2	40340.1	3654.42	73.8557	22878.3	221687	45407.8	8338.89	10043.7	3135.86	1114.51	8054.77	110670	3004.5	49506.9	38927.5	50998.7	2755.69	8493.49	32043.3	724.663	2139.73	26835.3	20668.9	21941.1	32560.7	13312.9	706.694	74980.5	9966.25
Visit 3	11758	225332	11283.2	7.67052e+06	10507.4	22580.8	56425.1	2824.23	1.41287e+06	49312.5	51183.1	654707	4867.32	23142.8	57234.9	287522	19180.3	7608.44	6062.64	57783.6	103416	9970.55	350.048	56131.4	287195	278435	2037.43	5687.48	4987.5	1147.95	7359.91	347711	28148	571002	533876	438138	13444.7	23243.8	61101.8	1593.48	46897.2	162203	347136	311892	197132	296185	35028.2	343329	148393
Visit 3	1979.76	13184.6	2394.17	1.07505e+06	1027.75	1961.73	4737.48	866.238	514155	7992.73	9254.43	52894.1	1851.43	17446.3	9116.17	62360.6	11660	6480.2	1401.49	17985.9	18509.8	4224.67	72.3451	9624.53	61324	51651.1	553.128	6253.32	2439.31	549.06	5681.48	38114.5	1159	75567	121366	94802.8	1158.07	7828.77	27402.8	135.63	1051.12	10595.5	17029.7	9770.04	12703.5	5463.23	1026.57	15680.7	4617.43
Visit 3	4409.64	14104.9	6950.3	7.27666e+06	1276.48	3714.28	2784.23	2373.47	1.84039e+06	15448.4	15799.4	69838	4274.02	19916.7	18887.7	51172.5	13800.6	2909.75	1232.64	33262.9	136724	4910.55	95.0434	139040	229140	114894	6124.12	20658.2	5961.07	3598.17	8417.95	442162	6341.29	77790.4	148052	112600	9303.58	11256.6	46470.8	2625.96	9573.57	110298	217534	276918	147367	67894	15189.6	237642	93304.5
Visit 3	9762.68	58280.9	5947.31	1.25015e+07	6697.92	8016.2	72406.6	3131.2	1.1976e+06	61302.1	23817.7	251123	4349.79	164587	67798.5	166187	30832.8	15196.1	4513.97	53088.8	679748	6305.84	397.172	302767	1.80495e+06	150985	4316.61	24497.6	11496.9	7265.38	20160.3	366961	16245.9	436479	153372	187800	10439	34379.1	65456.5	5294.24	49200.1	193842	344101	64459.4	241683	371601	24741.4	419305	122858
Visit 3	6115.35	27354.6	4008.99	4.29313e+06	2471.55	6775.09	59232	3745.88	1.68051e+06	46430.8	14163.6	80076.7	12593.4	19251.8	51933.4	68310.8	29543.7	7696.44	2743.84	24357	90202.5	3357.48	110.004	98606.8	534164	51572.9	3166.91	16577.4	2210.3	3885.45	8189.78	319543	9422.58	129622	87895.7	35900.6	7081.31	10724.8	52557.8	4491.66	31081.9	103070	184999	1.15303e+06	131652	227298	21155.7	280540	71154.4
Visit 3	6537.39	29982.1	7633.03	2.4686e+06	1944.82	948.368	3431.45	1185.06	2.20607e+06	63356.4	25709	152689	1251.39	38690.5	73105.2	87096.7	24393.3	27836	9315.77	39947.3	203752	3649.23	165.056	72045.6	124022	67718.3	2041.13	12126.3	3545.87	2520.96	15540.8	299519	6830.93	129120	99572.8	90225.7	1829.8	13990.1	47338.6	2136.4	17408.1	86486.8	88775.8	390073	115314	137319	3938.98	241435	26915.6
Visit 3	16500.3	8823.07	5033.91	1.8248e+06	2513.69	29464.5	22482.3	972.004	737583	15187.9	23265.1	56892.4	861.841	158723	17790.9	60248.8	27339.7	13843.2	619.275	49032.7	17734.1	8110.51	66.0928	16165.7	277665	80380	1150.3	4728.43	6477.75	2147.04	4887.72	40116.4	8341.16	78574	44909.7	80905.8	2704.02	21638.3	59334.1	446.572	2342.28	34112.4	21097	20461.5	35556.6	14694.1	926.677	60902.4	6938.15
Visit 3	6893.83	104254	18750.3	1.73725e+07	5558.2	16524.9	200941	9454.87	1.66366e+06	53335.4	30202.8	455002	3143.97	205604	62039.5	135015	32116.9	18402.1	24362.7	91081.9	199410	9637.55	258.232	98077.4	677384	168861	3240.57	88907.5	12967.5	14175	39033.4	978356	170384	164585	337348	126935	17192.3	48960.5	70548	13419.2	266136	722480	2.8281e+06	129968	926100	2.91828e+06	212834	1.84523e+06	671536
Visit 3	3240.32	26138.8	9994.86	3.6063e+06	2142.69	2819.18	14442.3	2279.52	1.62906e+06	16119.4	24631.2	61764.7	1729.96	14481	19462.4	63033.8	78681.2	29500.8	1382.84	46818.4	31173.3	6075.65	123.147	66192	1.10722e+06	105937	1577.28	16030.6	4512.58	2550.23	8896.55	264702	14959.4	52226.7	51242.2	89014.9	2279.6	17362.4	134070	2693.75	15349	159364	142798	345575	190370	109950	5064.61	375171	49646.6
Visit 3	1722.31	3600	3104.81	1.49327e+06	797.585	1627.71	1028.15	1100.89	648941	6341.91	8241.04	17066.8	439.36	12974.9	7592.91	17816.4	23587.9	8310.07	908.348	26343.8	21040.1	4788.87	70.3358	9209.76	108954	33184.9	2126.05	4772.21	1221.31	736.77	3626.32	17183.3	2790.78	21563.2	19679.9	38008.8	698.985	9176.57	35424.1	324.012	1224.99	12114.8	5598.1	11829.2	14615.3	7976.77	629.877	37325.3	2487.72
Visit 3	3316.13	13275.3	5034.52	3.92275e+06	1612.48	3105.57	18564	2120.6	1.83251e+06	28173.4	19279.3	52723.8	4373.91	154846	34063.7	67336.2	22939.5	9761.73	1585.53	47416.8	118313	4259.24	161.619	78542.8	435621	64648.5	4801.17	23153.9	3370.58	2574.47	7670.52	570633	5240.45	61611.9	57964.8	96980	4565.11	10469.3	44015.2	2109.32	8571.58	90767.4	140573	294870	124251	58433.9	4471.1	239993	62178
Visit 3	1942.67	9344.98	5676.67	2.65057e+06	1349.34	1471.16	12655.9	1513.84	920312	8864.78	14122.4	27057.3	3492.35	71422	10591.4	25014.7	35611.6	4675.91	1083.61	27515.2	29918.2	3364.65	140.018	27558.7	443330	41714.9	4035.64	13796	3252.25	2525.79	5839.58	166843	4207.13	28398.8	37924.4	28642.1	4406.35	7786.53	52554.7	1366.69	5324.96	44693	70185.7	20927.1	57001	39357.7	5082.63	138152	27793.1
Visit 3	12068.9	4418.55	4740.38	5.37347e+06	1073.51	23793.5	10948.5	1396.52	936657	8485.4	9389.51	17546.4	2688.01	92547.3	11314.9	30060.5	46754.6	7298.13	939.459	27843.1	30646.4	3327.76	120.227	71839.4	554044	35125.2	2308.28	23369.3	4319.96	1871.25	5182.45	289984	18576.9	26521.2	38359.3	39825.3	1471.58	8299.85	67340	1101.86	3842.77	57863.6	131767	11565.9	78136.8	28032	4367.89	153701	40995.3
Visit 3	1013.83	2208.14	1714.41	1.09951e+06	477.051	1031.78	7286.46	748.698	392950	6412.39	5952.21	10662.9	523.576	39851.8	7798.41	17992.8	8953.41	7427.09	380.888	19721.2	8552.95	3726.67	39.8554	6025.46	101077	26409.1	408.786	4859.64	2172.92	703.722	2761.27	41984.8	2266.06	12868.5	2345.27	27699.6	1714.73	7452.76	15739.9	213.699	859.496	10401.9	11420.3	6195.44	12446.3	4922.88	534.694	28483.9	3002.32
Visit 3	4708.5	11730.1	3744.71	676845	1125.64	7357.14	18146.8	897.009	696593	13629.9	19536.7	64805.6	496.29	22866.8	16356.4	64904.6	19013.5	14387.4	842.697	29367.5	13953.2	6344.3	75.4515	8234.23	89755.7	43832.4	1094.84	3818.83	3012.79	1584.25	5178.02	17834.8	5512.18	89466.3	41696.8	73319.4	1790.2	10729.1	21379.4	278.598	1639.73	11491.4	11223.4	12838.6	13835.8	9765.4	714.643	27887.1	2814.51
Visit 3	4932.7	5678.34	3219.23	2.50683e+06	1056.87	6664.85	10261.5	1164.27	721440	8359.53	10598.1	28005.2	645.554	17985.3	9892.11	20748.9	24610.3	7900.73	833.394	24373.4	47146.5	2178.08	51.1776	11955.8	464618	51610.9	2055.63	9851.24	3658.43	1430.27	4582.94	272906	8166.66	36710.6	52226.6	48146.2	1297.93	8804.18	47001	722.271	2667.65	32354.4	36004	16874.3	42773	18280.6	1657.34	69973.5	14901.9
Visit 3	5325.25	4643.98	4060.61	2.85681e+06	1338.67	9532.86	15356.7	1421.11	927542	13904.6	10710.3	22782.7	3658.63	74502.5	16532.6	33792.7	24355.6	7680.7	821.153	30060.4	27631.1	3017.46	97.4522	20976.6	1.12275e+06	63472.1	1338.32	13568.7	2993.03	1738.98	7185.8	265200	59935.7	28261.8	43406.1	46849.4	4295.73	10263.4	46738.6	1799.61	5509.54	64290.6	133699	614286	79122.3	39811.9	4251.76	184401	41861.5
Visit 3	16934.9	6048.01	2478.09	839866	1529.4	36317.2	10126.8	647.067	522321	13630.9	8180.23	25209.6	212.155	53045.9	15596.7	30224.7	8963.51	3842.46	523.657	22048.1	4957.88	4819.9	159.008	11672.4	42738.6	37466.1	875.305	4398.09	1362.17	1157.38	4081.72	4588.23	20231.8	32771.9	12185.3	49681.3	505.581	9961.22	25511.5	367.906	1358.59	11170.8	10431.6	4910.6	12445.5	8037.57	489.766	32005.5	1638.2
Visit 3	9405.91	5119.14	3299.85	1.49554e+06	1079.16	16003.4	20034	1233.91	1.20416e+06	10671.1	13933.9	23259	3699.47	16760.6	12756.5	38242.4	36426.2	10610.6	743.47	26427.2	13513	3097.07	48.2439	8511.5	135377	45277.8	3331.11	10851.8	8542.24	1799.18	8390.7	71057.8	3278.56	50259.1	3630.52	39662.9	3002.12	7986.03	42432.3	614.608	2164.79	29261.6	36925.3	182873	36931.3	14147.7	1389.41	79151	10947.7
Visit 3	5771.02	6651.35	6185.63	3.44619e+06	929.483	11875.5	3769.77	2300.6	977683	15412.7	20018.3	29069.3	1032.87	30480.5	18444.3	34729.4	10781.1	8466.69	2115.12	21971.2	47172.2	2027.78	64.9127	3820.76	205037	31133.4	1947.38	10912.8	6643.92	1814.96	7520.66	206769	2835.36	36409.7	52884.1	35503.1	3788.14	6099.66	31786.2	1120.84	4071.32	44175.1	88531	416379	57632.1	31902	4573.3	107830	29815.9
Visit 3	14188.6	22487	4818.67	2.04104e+06	2604.23	28749.4	30564.6	1471.91	1.04175e+06	60931.9	18187.1	86810.2	7194.11	34018.3	72350.3	92402.6	14656.4	11033.6	1114.28	32630.9	51426.9	9145.56	184.319	52357.8	807154	78515.1	1147.46	8205.59	2684.64	2308.19	9422.52	157133	20140.5	150433	64210.2	82603.6	3946.99	17461.5	50519.1	1014.5	7107.22	48296.1	48513.4	117889	58638.5	51657.8	3170.71	118248	16225.1
Visit 3	12760.1	69031.5	8087.37	4.73193e+06	2783.42	23694.5	14411.6	1441.51	1.40032e+06	63947.6	28972.9	166096	1291.94	111453	75377	107648	53359.7	28201.6	3280.25	46348.6	172572	8243.11	72.2725	102248	327165	157474	1159.17	9656.99	5630.08	2494.81	13137.9	279097	14778.8	228031	166101	200980	2062.94	26981.3	121034	1756.82	11362	84177.6	36522.3	119357	107380	80121.4	3820.62	187988	16283.3
Visit 3	2889.96	20883.1	5358.71	3.47313e+06	3724.53	4634.41	37480.7	1013.21	998401	35002.3	17840.2	107024	1506.65	90061.5	38272.3	49315.4	51567.8	11917.6	1232.01	29641.5	19192.1	3281.48	257.399	39790.9	158760	63920.8	3738.83	15938.6	4295.47	4056.51	4197.67	158644	124089	85490.6	62389.3	36353.7	5114.05	18440.6	85312.3	2353.67	25617.6	80364.9	124541	121226	98631.2	178206	13951.9	188671	51010.5
Visit 3	3088.84	11500.7	7628.79	1.90553e+06	1516.44	2285.5	3578.22	566.983	1.17738e+06	13984.9	17975.3	38841.7	878.452	21352.6	17536.3	46475.4	67872.4	32221.8	932.332	40428.4	19546.2	6594.25	67.2864	5395.67	509403	82721.2	967.034	6703.54	2657.62	2441.17	2271.58	90234.5	33052.2	41341.7	62613	114753	946.129	17476.4	93661.7	538.435	2866.03	21884.9	8220.7	21947.9	27592.3	16795.4	973.896	58344.8	5001.61
Visit 3	20313.8	18197	5043.39	3.51682e+06	1713.21	39742.3	24409.1	975.873	1.01858e+06	19569.9	8488.64	62617.9	1220.09	149006	22956.3	64183.6	6968.17	8538.53	1254.45	32564.1	63454.8	6182.39	111.345	64919.3	137164	56014.5	7784.94	16395.9	1755.99	2287.41	7854.91	260449	4127.11	117541	73267	92972	2338.35	11287.3	23880.6	1083.06	5364.05	55966.9	104463	20374.1	74116.9	40386	3614.01	144233	40380.7
Visit 3	1606.29	4484.82	4192.16	1.84892e+06	486.002	708.369	1300.55	990.635	951733	13223.8	16415.1	14158.3	355.218	4427.2	16904.8	22147.4	39293.1	12505.2	1238.04	27180.7	20743.7	4056.7	100.413	6843.8	345443	37587.3	1703.24	7405.86	2359.1	1437.95	5204.39	32074.6	3861.78	18228.8	46668.4	57107.8	2347.87	7201.29	47868.2	359.502	1239.99	11732.9	6979.09	18516.3	14602.9	6055.57	582.161	35281	3922.49
Visit 3	81668.6	5889.01	22097.6	2.66296e+07	20443.9	91272.8	632919	13272	4.77287e+06	133593	145842	1.11134e+06	18988.4	370560	152957	530105	74549.3	25320.8	16459.3	148116	950729	40662.8	1093.23	817533	2.34079e+06	489537	12474.6	82061	19515.3	35911.5	41281.5	1.07753e+06	127814	836070	739645	463003	49196.4	138664	241992	44164.4	253247	505742	975621	1.74551e+06	622795	1.83312e+06	148168	1.53727e+06	468220
Visit 3	4975.94	12068.3	12240	1.77338e+06	1688.25	3846.04	22927.4	894.886	879764	14335.8	45525.2	80145.7	1060.68	43504.2	16209.2	42140.4	20335.5	17432.8	11624.1	43685.2	71859.3	2711.77	179.156	86451.7	182982	51739.4	1484.71	5737.45	2512.76	3122.76	7243.04	84309.8	33211.5	84638.4	40934.3	43891.3	7362.33	13426.1	50926.5	958.161	4158.59	29442.6	26200.5	79455.6	34697.7	29389.6	1339.44	64525.9	12833.8
Visit 3	5819.72	5318.17	2811.49	1.77685e+06	1023.78	8966.76	19412	1266.79	693254	11964.2	16878.9	28000.4	1011.87	11523	14415.8	33225.3	13031.1	4715.72	568.209	22471	50908.5	3395	62.4055	43091	142922	34196.7	640.752	4170.15	3266.65	1436.02	5141.4	80572	21091.6	45090.9	3701.66	32778.3	4502.66	7762.25	29616.3	485.127	1909.73	25194.5	19025.2	51523.3	26687.2	11552.5	889.681	63070.8	7064.07
Visit 3	6121.01	23280.4	7641.27	3.00211e+06	1643.24	2930.11	23552.2	823.453	1.17066e+06	69118.1	35501.5	153784	1064.32	36161.9	78513	62742.5	19125.2	16234.1	3222.61	34393.7	209762	4542.15	101.121	174175	120628	70523	1757.1	16178.7	2952.04	1814.79	8428.82	174574	4282.89	130425	126180	127263	2224.63	9620.46	50663.2	904.452	5963.53	41333	49323	93292.7	50691	39411.7	3556.08	88936.5	18960.6
Visit 3	2199.4	6594.26	3149.23	1.66313e+06	1473.28	3298.16	18643.8	1057.55	737400	7176.87	13401.3	31798.2	1301.51	35099.6	8683.58	34809.7	46280.5	7699.56	711.663	24473.8	11577.9	3874.41	54.495	33398.7	116741	67375.1	925.135	6779.16	3915.71	1815.02	6584.83	20203.4	11256.9	26605.9	62354	64868.6	2904.25	9435.69	72221.2	979.033	3876.88	44550.7	27126.1	8427.16	49929.6	27866.2	2101.8	81720.8	6690.77
Visit 3	4663.21	25120.7	3620.46	1.92697e+06	1815.51	5406.47	35630.2	948.547	643471	36091.7	17472	99858.6	1210.18	20716.7	39861	63282.9	8247.38	5161.4	981.827	18721.6	54857.6	3123.02	123.548	58577	112605	52009.9	4109.4	6246.19	1680.68	1341.11	3361.32	74563.7	7076.1	135949	75273.7	73031.3	1774.07	11623.5	34288.2	537.801	4088.66	16758.8	17105.9	16180.9	22875.5	25940.3	1745.27	35014.8	8178.96
Visit 3	5345.28	11862.4	3166.49	1.09001e+06	1706.08	2347.49	17000.3	618.177	775007	39210.9	21233.7	76775.2	559.548	53328.9	43920.2	55921.4	13476.9	8436.08	1262.75	30638.3	60516.1	5269.64	67.7039	32459.4	137948	57914.8	285.175	3434.04	1973.7	1260.02	5557.83	56899.7	4768.57	91720.4	58596	113224	1473.14	13962.2	29949.6	403.819	1649.09	17253.6	7937.72	12023.6	18027.2	10650.2	634.204	31556.7	2881.47
Visit 3	943.542	1920.82	1646.37	963545	564.708	1300.67	10035.7	944.063	565263	2918.85	9126.31	12138.7	414.574	6074.42	3840.92	12617.1	21691.9	9455.09	302.395	17735	8962.68	2080.39	68.9928	4653.52	99044.4	23791.1	1182.42	4159.13	2513.15	917.992	3356.37	41588.9	2819.37	10151.9	2144.92	20825.2	1435.34	4213.91	27763.6	274.789	835.536	17354.2	12701	11937.4	17003.3	4452.12	540.984	43627.9	3934.61
Visit 3	3750	9150.49	5825.75	3.56772e+06	2963.17	9827.88	10619.4	2130.29	1.98075e+06	21571.1	13634.3	48827.8	21177.4	57351.7	26532.6	34121.2	15470.4	9627.92	3168.62	28844.8	28691	4450.71	140.258	25457.4	782482	42326.5	642.304	21592.2	5244.14	3435.66	6588.28	283345	7953.89	31629.6	42484.2	39474.1	1797.48	16969	36512.1	3479.32	13055.1	92813.9	174689	539191	122597	102645	7597.99	278504	64116.9
Visit 3	8553.46	2781.16	2945.02	1.74467e+06	1185.63	773.039	22681.4	1412.31	670073	7855.56	10972.9	15746.8	1518.01	57577.5	10197.4	17871.6	30447.1	10354.1	708.853	47000.5	52235.3	3392.31	91.4869	52074.9	369328	54205.9	1527.82	7199.15	6093.71	1428.95	5505.87	99083.3	23975.9	15994.8	29947.2	52343.5	3192.44	9880.98	51549.9	500.603	1613.93	34770.3	44684.9	21945.1	36212.8	10970.5	1416.85	91933	11017.8
Visit 3	13292.2	24492.7	3366.79	1.00909e+06	3923.11	24061	942.323	979.963	2.09244e+06	52766.1	27364.6	94642.4	965.405	100259	60709.2	89599.9	8710.92	7782.49	996.091	59945.8	17601.1	16398.4	358.31	13363.9	77316.4	84346.2	1839.32	4101.9	1793.44	2572.57	7153.62	36820.2	9774.4	91460.7	52835.9	107136	1110.86	39234.3	18182.6	1170.98	6894.4	43891.5	35771.6	53658.8	46881.3	50743.2	1929.34	101791	8228.26
Visit 3	1295.53	5908.86	1770.06	1.31403e+06	834.3	1272.9	17982.3	439.718	455371	3437.9	8493.34	29576.9	463.732	32602.8	4189.77	40190.3	15432.8	6598.68	284.61	29082.4	16103.8	5238.22	58.7964	11611	48785.2	40155.9	1792.55	3790.3	2218.61	1205.27	5511.93	21023.3	9748.74	42018.9	19052.5	50393.4	1483.59	8995.79	25135.7	249.833	812.952	11704	6498.71	6523.9	10105.4	4965.73	609.435	24890.5	1765.96
Visit 3	5982.55	4881.28	3683.04	1.86332e+06	1919.59	11461	5866.47	1363.24	1.085e+06	8719.98	10449.8	20315	608.71	56447.2	10658.3	23744.9	20263.8	6711.64	671.525	31036.9	9418.64	3927.91	59.1376	10041.9	177738	43270	457.161	5896.75	3131.53	1456.76	5895.91	59232.8	6263.4	29449.8	37941.3	43000.6	1566.48	11161.8	32777.4	594.766	1805.62	30612.5	21272.4	29629	33398.1	11217.8	1058.3	61360.2	9406.94
Visit 3	14018.3	12848.2	2640.36	2.13844e+06	1849.51	30084.9	4664.97	1178.66	1.12349e+06	52094.7	13889.7	39471.2	537.334	35047.8	62772.4	42426.7	10894.4	6906.46	891.417	42621.1	60537.1	5435.16	119.947	22584.7	201570	64200.4	929.949	6790.5	2329.88	891.662	5578.78	106247	7053.95	76771.1	28490.6	68252.8	680.265	11774.4	18793.1	420.258	2068.48	25992.9	30517.9	149230	34932	12790.5	876.787	69993.9	12698.6
Visit 3	20103.6	53846	10461.8	5.043e+06	7051.08	47840	33641.2	1902.91	1.62094e+06	78971.8	35582.1	218096	1617.93	135327	84990	169402	21733	12829.8	5387.62	59429.1	44873.2	14105.3	296.114	47148.7	620655	157966	2116.74	17047.5	2447.6	6133.96	10894.4	674147	69524.6	252452	202197	201998	5115.17	54135.8	56268.4	5306.88	40884	121519	261604	12823.1	161516	312014	15547.9	365820	86023.2
Visit 3	4788.43	358.793	4222.76	1.34397e+06	1460.41	5450.86	20779.9	701.996	884298	29121.7	14529.7	57750.1	429.454	39193	32256.6	42360.9	13960.6	7558.65	1153.29	28210.8	25259.6	7407.57	120.784	16861.8	58779.5	38651.1	1278.85	3143.75	2370.29	1428.51	6543.3	27753	4442.67	89530.7	40888.3	69570.1	1513.85	11541.2	29919.9	448.969	2289.99	14872	11642.7	18668.4	19223.7	16141.7	571.716	45303.9	4201.44
Visit 3	1158.13	2672.98	1320.14	2.69148e+06	411.837	564.826	6996.12	867.549	406046	4461.9	4117.35	11216.4	597.647	13602.2	6154.86	14791.4	20404.1	5811.88	516.292	18819.8	19855.7	2140.18	15.391	36501.1	89716.3	30123.4	862.523	9895.22	1962.65	918.98	5266.63	133678	3788.97	10546	27165.8	35644.2	833.225	4053.9	31766.6	245.398	692.774	8883.72	25632.9	5727.75	7211.67	3056.87	820.714	30192	6912.38
Visit 3	1260.4	2657.35	2268.01	1.19498e+06	809.078	700.894	1214.18	959.734	438426	3845.76	6831.4	10490.8	125.312	4295.47	4659.03	21758.4	25974.5	7968.76	289.392	15506.2	6626.02	2374.44	72.7881	4724.05	144032	29427.4	634.266	4899.15	2473.46	1150.42	2542.32	29338.8	5119.78	11719.4	25946.5	34743.7	562.447	7920.21	40601.7	315.484	1051.09	9409.99	7673.11	4671.15	11185.9	6202.28	359.214	20198.7	2610.27
Visit 3	1953.66	71485.8	12587.5	1.32747e+07	7496.23	5583.86	83245.5	2077.57	2.89788e+06	82419.6	42560.8	455514	4753.29	96741.4	75594.6	234042	26477.3	12567.9	11986.6	79718.6	170132	9121.74	834.786	60555.8	274529	183212	2196.62	79377.5	6892.41	7751.33	22063.8	855969	10415.1	56032.7	356613	197196	10928	42925.9	76412.7	8111.22	126520	420321	1.5682e+06	90077.2	547907	1.34482e+06	84145.1	1.16847e+06	414204
Visit 3	7686.86	46034.8	5004.96	4.67204e+06	4194.48	6492.73	25360.6	1426.03	1.28564e+06	43334.2	15758	129700	1484.21	98110.6	48047.2	83831.4	15101.2	10384.9	1781.47	29379.5	120599	6391.24	150.322	44804	618003	97251.5	2999.9	12380.8	1902.09	2241.2	8276.77	225413	7804.29	278382	94105.9	169899	2601.74	15924.6	47425.9	1447.68	6863.63	68028.3	56692.2	84647.3	83316.5	50593.1	2978.7	147366	29889.6
Visit 3	2589.89	3177.16	2574.59	1.41839e+06	686.948	4984.89	4573.63	1293.5	760777	10043.9	14262.2	15842.5	548.859	51598.7	12074	13114.9	7759.48	2857.89	535.059	15892.1	37391	1631.23	35.6821	34922.9	105770	28199.5	1534.74	7325.67	1400.02	1046.07	8178.22	62229.5	1171.91	10252.5	9980.22	29075.4	1011.37	3537.4	12348.4	359.015	1386.62	20389.9	16179.8	10080	26031.2	7445.59	398.832	47272.1	7942.55
Visit 3	1302.92	4397.2	3087.31	1.45975e+06	999.959	1522.58	16449.4	1008.11	689876	6851.68	8097.62	20003.5	1022.16	16541.9	8420.12	18969.6	27644.9	8741.74	660.518	16617.7	33725.4	2004.2	91.4084	23165.1	289585	27743.6	1426.65	7703	3810.78	1838.18	9210.81	69055	3366.86	19213.7	33595.9	37986.8	2329.24	5839.88	51236.7	577.738	2164.09	16759.6	13193.4	77470.7	20071.5	14650.1	1491.98	42201.7	5777.23
Visit 3	2734.03	12477.8	3167.74	2.44595e+06	1571.09	2285.7	24213	1877.02	556862	19373.4	11280.2	58870.3	1215.54	20021.3	21357.9	39056.8	15041.3	4674.12	970.607	20428.3	23597.3	2850.63	78.4618	35821.8	149587	62914.7	3474.98	9357.12	3619.27	1554.33	5730.83	76906.6	36108.2	65004.1	69536.9	61666.7	4718.91	11174.4	33432.6	1506.73	6066.5	43016.9	74839.2	14795.3	57511.6	43168.8	4622.06	90385.8	27594.2
Visit 3	5248.74	3956.99	4422.29	979868	889.372	8667.73	9199.75	541.679	537877	4675.54	10142.1	21887.3	297.934	5504.43	5369.48	29192	26488.3	8012.33	500.513	18496.8	5420.44	3939.99	50.6055	7737.95	113518	29153.8	461.651	5976.24	1929.19	1425.8	3023.87	23902.6	4464.18	18979.8	32506.6	24871.8	1691.6	10712.8	45043.7	388.112	1425.03	10326.2	8181.23	2599.05	11395.5	9914.42	665.36	22748.5	2573.53
Visit 3	2319.92	12785.9	4596.13	5.97576e+06	3015.94	9056.97	39093.5	2927.29	970223	18790.7	16044	77228.5	916.916	447598	18545.5	43277.7	36886.9	12149.3	2054.94	30680.3	101131	6254.79	185.694	119760	1.32025e+06	137185	6977.78	18384.4	5546.72	2968.15	14256.8	244992	78397	37102.5	145675	123216	2887.78	37528.7	65830.5	4668.66	30243.4	154809	309825	23589.5	200495	294402	16050	334880	88893.6
[truncated: 14 more columns]

## Sheet: Batch corr areas
Sample Name	Group	alanine	asparagine	aspartate	citrate+isocitrate	citrulline	creatine	deoxyuridine	fumarate	gluconate	glucose	glutamate	glutamine	glutathione	glycerol 3-phosphate	hexose	histidine	hypoxanthine	Inosine	lactate	leucine+isoleucine	malate	methionine	Ornithine	oxoglutarate	pantothenate	phenylalanine	phenylpyruvate	phosphocreatine	phosphoserine	proline	pyruvate	succinate	taurine	threonine	tryptophan	tyrosine	UDP-glucose	valine	xanthine	alanine-13C3	asparagine-15N2	aspartate-13C4	citric acid-13C6	gibberellic acid	glutamate-13C5	glutamine-13C5	lactate-13C3	leucine-13C6+isoleucine-13C6
S00041237-Visit_#1	1	375648	447142	99658	114321628	68110	821155	1283227	62523	23130187	304115	421708	1425325	95639	4407017	353273	1354810	1170300	177818	24399	1085382	856820	126399	4863	1307308	8619601	2351425	80394	946619	288701	92923	177577	4805864	500749	1692111	2113663	1674046	224792	487394	2055636	59209	283414	2797897	4305422	1757555	3520010	2218159	220675	6025077
S00041238-Visit_#1	1	686121	302448	244816	105717920	47361	1376197	665667	51835	37098516	484010	511660	1168059	90404	590907	587607	1196135	631921	120653	42562	880349	1725519	74972	2326	676306	3884525	2161644	103382	398836	130693	67906	426809	8334668	393845	1874189	2306166	2378428	140068	277852	1519507	50395	205532	3009346	3855125	3751134	3685525	1456487	166658	6617962
S00041239-Visit_#1	2	624198	657667	331022	137477774	79602	1080555	934081	37286	61980283	717947	1589656	2850216	88447	2038341	865927	2942461	1708690	615658	39614	2173621	3899999	196750	3205	2012971	18408211	4216330	54462	622579	254661	56082	299724	5620541	220248	3623860	2227971	4006352	105196	408481	3266048	29541	128605	3531076	2656397	195711	4365222	856631	55290	6033598
S00041240-Visit_#1	3	434395	605319	238471	128733939	88372	1062577	338763	88394	46742005	994439	1016361	4242591	46132	1652905	1184911	3982747	521802	474697	118108	1393681	2610367	271891	3581	701218	25716502	2844826	230342	287142	156571	60621	364936	7135898	163337	4016220	3622833	3154081	81278	615413	1210202	26291	154608	1568853	1243411	4727974	1934913	660902	78794	3730741
S00041241-Visit_#1	1	349390	751983	112706	90772713	127693	690944	770341	47238	13840102	709506	415823	4715629	120919	1754672	776885	2563635	383089	92460	27530	1081259	892863	130994	3793	4236826	6951086	3833164	77560	499801	179982	60327	175433	4079434	734484	3923360	2749726	3833219	202640	566305	980292	44980	288003	1742021	4542297	4177093	2308835	2127572	172822	3717195
S00041242-Visit_#1	1	736729	454671	459907	101947031	111070	1337238	1700492	75963	97935628	1621877	1710471	3020767	55575	1236342	1893044	3118948	5428085	1182149	59459	3249106	299185	696022	17907	355363	15067879	3455666	80007	482287	462598	261839	406457	2290034	1688647	3243862	1835929	2650211	292087	1210952	5149495	33858	159727	1801200	819546	1075559	1681913	1189596	70547	4520040
S00041243-Visit_#1	2	65473	153179	104276	158517328	24840	72560	256249	44759	22767499	383091	511440	734187	51975	2461398	435453	572142	431627	108519	39969	552973	3190783	55862	1059	3399270	20199707	1408391	32613	845821	148636	38475	246982	10103151	175625	694488	1512037	956282	140796	213654	788201	47394	128245	2011075	5247417	729119	2594667	952110	218345	3391180
S00041244-Visit_#1	2	78132	399898	102648	107289060	57629	203304	909952	25030	11666427	670057	235478	2708513	63634	312315	709160	1443601	479102	86030	51881	458961	1020213	43317	8200	5381540	3240259	896734	80194	544127	68093	106149	68709	6302878	329426	2707490	1314240	808575	52332	291228	914906	101696	1561578	2588024	9101513	310074	3205530	13753253	579773	7437448
S00041245-Visit_#1	3	501651	296096	209787	82902231	69126	988905	569511	73398	55209412	1263487	963455	1348281	29860	7267159	1545284	2123311	1391077	730132	41567	1848182	936239	274579	2883	796436	5875085	3832399	109412	699119	220177	62229	535392	2545358	905436	1519288	1969954	3217599	82405	460801	2728349	19546	65755	1645206	2138114	12149100	1623722	310920	29223	3081081
S00041246-Visit_#1	3	87490	587592	168083	137829365	77149	145086	339098	98698	32389810	326900	538059	3657326	42731	2294874	398157	1870690	1687670	407854	80677	998911	2697090	211795	5643	2362602	20792784	1697824	26733	780441	153317	101424	261180	14430135	326257	2366860	3419440	1452772	84778	678271	2897166	67315	370176	1723870	3154904	359308	2200628	2530232	163714	4230072
S00041247-Visit_#1	2	429422	776736	86160	145771821	86380	1019446	1044451	44417	12621555	545159	351008	3775163	29583	783956	586775	1858321	597368	239228	82460	542980	4561522	89952	1237	8682742	3313688	1085669	102133	613883	104659	105760	223390	9171057	528089	6932045	2321751	1215778	104069	380120	1218716	94494	626026	2520343	6079001	595204	2979098	4629185	501634	5452001
S00041248-Visit_#1	3	321302	1028955	136363	100703075	102551	515716	162067	39839	31919944	1842374	484890	5034525	41466	3345210	2094920	2968194	383227	240637	45197	1670159	1377064	479513	6423	746488	6223101	2655976	74564	444335	75673	66655	358746	2982206	395920	4664031	3078260	3069147	29495	975775	1151325	64837	414916	2363549	2641263	776992	3012709	3355162	163022	5552214
S00041249-Visit_#1	2	244189	1625549	145323	135581750	119911	311431	1406053	36108	33649534	912977	532075	9553877	45400	4410316	1006804	3606646	1375368	222812	69418	1035490	4525063	135238	11373	5317292	19473616	2818286	22600	562488	97463	171151	142663	15968881	1769344	9263773	3565314	2960150	62736	763883	2764029	84894	1035739	3362235	3660785	172994	4168402	7929727	318534	6892279
S00041250-Visit_#1	3	383842	965592	69490	120490354	80067	500826	106319	197316	37462092	3556466	311215	4315145	51177	3787177	4143675	1761978	1199387	2026602	1330497	901695	13735214	207513	4735	4006648	9093992	1784553	50894	668776	80996	92693	1169886	4031959	263029	5866988	1791907	1998434	36046	430249	1473662	64060	564135	2327777	2803143	2940007	3052547	4300099	104567	6350373
S00041251-Visit_#1	3	930153	1193421	258426	172963486	265407	1185074	101007	126279	80852098	1963646	939832	3947111	59200	659642	2304250	5517114	2013833	655997	126291	3210951	1353512	886971	13292	650578	21457469	3250374	172178	517476	284563	187112	498550	4049039	1310700	5900262	3550052	5809816	227994	2002159	2622325	58190	208174	939770	840081	583925	1046628	1455832	71798	3623034
S00041252-Visit_#1	2	302822	341969	160978	234684057	108808	586404	897138	89107	46117911	725232	487043	1446666	319315	4675160	835235	1298676	1642773	791754	49800	2410376	4494524	230188	5519	744099	25877171	2485615	154802	631032	300685	132815	693615	10418050	921941	1476392	1023014	2581286	223721	941953	4106162	47799	135848	1842472	1603353	380543	1989113	843428	85568	3952867
S00041253-Visit_#1	1	217405	31616	147819	107965327	132817	265896	2287054	49203	43710908	1277530	829376	5290051	101991	2312349	1397015	3765178	605095	267484	59352	1098250	1681044	216032	3827	1741404	2868001	3771246	130762	308891	144121	105301	290008	922225	471501	8121766	5238327	4151361	427118	1005864	1837029	39857	277017	1172522	1247134	7555428	1626835	1943526	107384	2281139
S00041254-Visit_#1	2	1304858	980237	361985	150462752	276833	2536561	1106186	51142	62758844	1662846	1023063	4919259	19221	10126989	1946834	5704466	1074368	608154	50613	3209950	3361070	660403	9472	2832064	22558040	3831588	269379	624605	187421	109105	711627	5158155	468614	8643191	2561859	4090381	64753	1758071	2968696	37766	226347	1750111	967372	753132	2179129	1502623	65336	5017140
S00041255-Visit_#1	2	548570	843656	150109	219645160	77827	1158719	921165	59261	19862306	1132833	541419	3071787	35887	1828127	1203567	1916056	810174	326084	166490	723069	11275116	106967	2899	18465629	7849518	1661657	41879	598929	96853	93413	278558	10944997	278960	10296519	2732080	1999745	74649	322979	1653245	70820	446092	2723454	6064905	797096	3494904	3349828	467972	6043272
S00041256-Visit_#1	1	150535	450137	39926	53812351	60788	346039	591583	78859	4630628	243997	169157	2030772	90985	377356	265654	420312	355918	43934	33185	305791	438560	18194	1558	1437399	4392780	849880	48407	93949	61800	64213	87217	1237896	163142	2889338	1755886	1240504	638733	178050	540412	71575	725933	1637829	7913546	559171	2195500	5648785	564277	3679047
S00041257-Visit_#1	3	235568	601983	75481	97744040	109959	409597	169574	25474	33521310	711201	378712	4041541	19956	10889124	833383	2291444	210042	117229	94036	898253	2141831	262232	2968	883991	11101524	2422079	36594	418646	92698	32421	388772	3405595	158335	1891105	4311070	5161962	54778	682825	572143	33633	166348	1625435	3022793	1646380	1976407	596935	230402	3139979
S00041258-Visit_#1	1	305923	413531	131407	134158355	49857	20418	1120098	63896	41377924	420962	433267	1081520	47302	3421267	506156	1368628	693834	326511	28568	1142874	2652199	101904	3677	3032360	9902138	2056385	62757	961237	265198	82435	285627	7356284	387136	1300343	1532550	2456564	164807	331441	2398031	48408	183896	2101781	3294764	1595572	2769601	1288801	124034	5462538
S00041259-Visit_#1	1	451374	42686	87925	141689568	116014	937320	1724463	62987	27064579	1168427	350127	6270197	63838	2684860	1304501	2204460	352792	165691	132729	968752	3715105	159346	6033	125302	5573393	2331724	46255	268122	102365	118520	189832	4613382	871052	6693762	93142	2191970	146714	775112	951172	80559	1393521	2829223	6410155	2291450	3406085	9737189	624320	6941407
S00041260-Visit_#1	1	352427	239577	142417	112306412	49891	766851	807715	63681	35127482	321858	394250	1201719	75773	564487	376253	1177470	680619	167421	39967	554597	2090126	68308	5237	3542345	4436391	1020540	59120	476976	122311	94657	137072	9190701	140377	1598177	1665102	1119294	161406	349929	839506	89842	387134	2227503	4870001	11143209	2828121	3012767	390040	5751861
S00041261-Visit_#1	3	365239	661132	240390	132561811	66159	824736	135131	33047	34203633	1438440	959435	3737725	19490	1364921	1627631	2083990	889352	288913	119809	1242249	3304713	151146	5565	3409305	12156509	3044531	27972	485616	204353	66004	338683	6235140	484889	3733579	3202176	2685843	90199	530312	2216014	61471	397728	2755929	3561519	803335	3424294	3042270	240362	5522812
S00041262-Visit_#1	3	279657	434227	113984	76741402	40073	540500	287495	21003	23705237	874527	604531	1687482	58619	1531749	1008477	1205643	370148	189077	75421	823968	6987237	70631	0	2590873	21554437	1540847	46593	277139	116794	55746	306333	7906021	151502	2439937	1583621	1885978	17288	269591	698777	48806	234062	2046715	2449710	8431203	2679059	1640869	152689	5327828
S00041263-Visit_#1	2	476949	660051	147843	165404587	82972	1096637	1415867	15083	20857353	871313	365198	3426495	51617	918471	940773	1760673	605702	264427	144535	847062	2493887	96611	4439	6428712	4308850	1696477	51117	369504	103686	110220	151916	2795547	220147	4057720	2542736	2642585	394038	520939	1370496	69397	635400	2401562	4360940	4356224	3040439	4811960	419310	6601620
S00041264-Visit_#1	2	958978	1196248	103602	156081594	209967	2452949	749198	35505	18924308	921214	245833	5132694	19457	6117960	1011464	2123711	246418	141887	50000	965804	5849416	144415	4831	2298455	5964184	1891111	50286	286252	64000	127151	178125	12055605	2700038	6759821	1440059	2017467	78393	717827	700815	65832	940866	2585484	6017409	1034538	3282081	6879169	346714	6212015
S00041266-Visit_#1	3	750900	655412	131578	119141909	106352	1736399	123455	78508	32872221	1809807	568845	3187913	48254	676600	2081372	2063973	545912	691351	170370	1217670	5492642	190515	6616	1765364	17815509	2333483	284137	320505	135485	96167	420024	8709122	387424	4084430	2689019	3057004	154983	899115	1034194	66540	273128	1501374	1472964	16980301	2056649	1723245	365998	4825610
S00041267-Visit_#1	2	514890	880330	200443	106672975	71989	646500	1338680	57079	76911307	1663556	824041	3830853	61500	1553991	1921971	3824912	1576006	744550	97569	2956439	2064621	344105	5701	1850895	4883945	2681135	190432	584435	145316	111704	489728	2873075	567583	7158638	3951365	5783326	132084	1402492	3837643	39440	163515	1119277	1365278	2315271	1513921	1148685	75619	4155819
S00041268-Visit_#1	3	345596	716363	210064	151326542	111855	616266	580070	73643	51841192	668751	930333	4695382	48865	2538303	780225	4565697	472676	479412	129067	2239828	3391592	367246	4632	755863	18843549	5903981	156459	414391	303557	90517	677544	5309345	897233	3738164	8208002	7216623	96154	1225070	1216523	40622	182321	1880715	2817271	3825897	2277952	492573	109190	3399352
S00041269-Visit_#1	2	189151	477680	252610	174269199	56818	138699	960341	55427	61900769	1007220	970437	2283659	67459	2994647	1140065	2609754	905953	439251	106553	1492393	4033228	224648	5873	2631745	18238170	2965682	311670	546115	88012	71719	337490	11146319	185895	2538158	3230669	3764033	118253	475907	2336602	47486	163460	1873445	1338219	1875640	2440535	1187853	83374	3790534
S00041270-Visit_#1	3	177104	778319	529334	61620935	88118	779308	952412	41735	19028885	582770	1903463	3395654	30075	2370212	682536	1273718	544311	432128	144490	1728721	572567	132894	3150	105795	2154205	1874312	64699	333215	144065	107465	195902	4179304	390059	2428665	1781270	1533320	329146	556099	913872	69219	1175208	3995838	9942955	1566073	4952771	8291047	299944	10161443
S00041271-Visit_#1	2	554669	979097	129621	98004929	122988	962789	550747	59095	28903874	2609500	798494	4906707	94629	1495240	2778787	2572162	1171097	637449	375488	1194500	7100178	170321	7993	2421191	23282431	3478455	79557	348032	124783	65741	392394	7446272	2577495	4308002	3715272	3306786	106809	473028	2293357	70081	536243	2828892	3549183	1056321	3651846	4399956	170801	5457118
S00041272-Visit_#1	1	419184	228661	270308	161607202	54093	743887	697064	89353	57953557	374877	639746	1017031	81919	2307268	519703	1369184	1329425	229352	32712	1885666	1273986	189029	2237	362313	17097348	3228922	96465	1126175	408506	110822	362478	9168005	1693960	1174388	3339907	3402802	195711	573412	2731628	45920	113319	1740227	2262772	504380	2203617	736123	156772	4508794
S00041273-Visit_#1	1	183184	494076	219147	114270791	82955	235565	1411770	63353	36708982	1320880	1030588	3355876	89372	2876597	1452238	2613211	2163336	529324	51658	1929357	1463545	245515	2697	1670625	10338516	3169575	74066	795786	293853	114090	268616	5497124	3374455	3570280	3073582	2053658	165026	827039	4164580	39504	164217	1448780	1385215	5098316	1856781	1078496	123213	2651483
S00041274-Visit_#1	2	268576	466503	141083	48573568	58732	631054	788372	46554	35436180	1127066	515449	2595392	42750	2857411	1285079	1747412	1177621	598078	41633	982837	1297124	98213	8604	1088505	9950066	2084520	101314	585622	59909	55991	268428	7739475	147376	3169135	1795376	1879447	110962	275877	1824620	56471	327814	3000853	5787314	585918	3922116	2612494	124548	6885834
S00041275-Visit_#1	3	329053	1114654	315312	112377681	93717	253912	236302	59805	56586363	1486242	1337934	5663489	43092	7168574	1725582	3929111	1343399	741897	49671	2016847	2744253	79627	4178	923749	10506291	3233808	127614	496594	119460	147794	448180	7556815	358571	6254594	2153416	3668024	30801	880450	2895418	77299	434610	2634454	2321148	8525651	3405715	3072342	120488	8005131
S00041276-Visit_#1	2	182242	415045	325617	93482481	63025	169549	1228247	162096	51436566	957661	800105	1477911	45783	2210657	1140658	1786300	1378373	345141	165726	1966282	1588006	259767	4077	922796	5578840	3211943	299919	874791	134335	188995	496356	10457567	284768	2035004	4163795	5378409	121814	644553	2562706	47784	127934	1009227	1087462	13582355	1345413	643107	102750	3150934
S00041277-Visit_#1	3	222111	492165	354960	136628290	37745	321166	159928	78272	56318207	1308291	728366	1600831	108157	1179182	1616644	1261352	887547	546738	175928	1482044	5113923	64048	1381	1206900	32975564	1940144	80792	523336	143427	108602	380659	9494731	305739	2553842	1489283	1298695	100254	381471	1781200	56232	244354	2444707	2522749	15873492	3358114	1711180	132113	5708314
S00041278-Visit_#1	2	720371	2432179	229937	204836719	248871	1069519	1876508	49004	43762884	2409596	633110	7087374	168048	3862633	2716670	5567541	513213	301917	90263	2255773	4215667	706361	6249	1319328	61675495	2752860	184735	543805	114977	190938	534651	12737730	443332	19682112	2926505	5932772	116864	1909818	1883252	55833	334756	1518878	1885906	2890748	1895678	2165310	174189	4258359
S00041279-Visit_#1	2	1228118	542228	170964	191868552	147925	2507124	1034836	75988	101772507	2651318	1170442	2686492	90054	5067111	3174979	3023467	1381170	920850	103052	3221630	3126566	504295	8451	887036	43182097	4078381	476144	589444	221105	88902	1040376	11651177	263729	4628044	2228636	5545055	110704	893958	1828128	28064	116797	1578319	834034	12061949	2232734	648387	48977	5286108
S00041280-Visit_#1	1	191782	38681	243317	46212870	153521	272522	3216460	104926	39333164	1503463	1441844	9311900	64994	1734943	1706372	7848518	1652983	470484	112995	1519494	1912073	569595	18748	1750655	10458471	4898992	74986	167868	193921	120808	422312	2251099	2574006	6798007	4256105	4301326	66614	610709	3518913	18416	372946	800670	745018	1167477	1089526	2187826	45876	1707295
S00041281-Visit_#1	1	230415	510149	305048	241414009	87404	108769	1855862	81870	43420262	491235	1155935	2714402	79923	8040778	612295	2840581	1151585	499882	49947	1840013	10863959	301023	5515	8239918	9953393	4336853	105348	623076	226853	111024	602577	9361862	988240	4076931	3282947	4925974	186398	537495	3303161	45092	173826	2960203	3012970	1820346	3469054	1110443	131719	5110004
S00041282-Visit_#1	3	252456	290642	212300	110014076	76554	422619	410032	117834	69779653	658748	723762	1240943	234546	189687	783795	1581223	645852	424752	74884	1466486	1085737	209348	7897	409688	12544989	3300308	176895	616659	162989	86848	563547	5001663	311547	1277284	2152029	3899169	106932	406075	1955820	29713	94015	1679342	1600165	4173070	1863673	611650	44416	3924513
S00041283-Visit_#1	2	735914	357838	410299	162713522	103440	1343535	792295	53267	76266419	1003115	927151	1781136	46535	3440579	1361048	2567095	2423177	674877	95325	2152639	1607266	232268	4450	1135739	76765940	5870542	233923	884182	189156	105999	287710	18125617	294671	1795056	3796138	4575630	114896	669898	4148413	34072	113332	1746702	1719751	1273545	2422740	635309	102449	3540350
S00041284-Visit_#1	2	221912	50996	159161	159656660	94586	234862	883752	81266	71354815	2083753	542413	2711675	225570	4630398	2307090	2636792	1666780	933753	53363	2586672	2218113	360984	5927	1959075	16116463	4312636	139304	597680	182308	103420	809705	11285641	5536968	2635722	1410365	4121833	143081	1275844	2165141	49608	209865	1970659	1873380	297501	2650297	1455719	86827	5002195
S00041285-Visit_#1	1	286341	497047	531432	117713009	158279	412161	3330422	103907	76165768	932249	2870321	4175306	75294	1171776	1078701	4102440	4089426	1304280	65771	3543440	508522	738972	8350	287522	12724533	3863789	64467	715324	387035	207707	400629	3715990	572250	5739792	3928582	4741586	328366	1780208	3379447	35619	178985	1163709	1028546	5868654	1309763	1193612	68889	3452029
S00041286-Visit_#1	2	333611	428081	200151	88106098	55483	610557	1131584	59889	41795405	659860	760142	1648681	51053	1260904	773043	1578264	1163120	620498	53025	1638307	1641540	183154	7829	1782683	4037701	3783150	64494	642222	181262	66154	269445	5220045	229130	2477191	2846451	3677644	85164	398204	2197666	45255	197478	3193029	3232444	1002028	4055416	1479431	102780	5571217
S00041287-Visit_#1	3	60209	184356	129788	70350238	30846	89821	229213	79880	24356300	376008	378372	779946	45669	2726978	468367	868810	250393	142051	41005	683529	1574943	117160	2147	1144305	9924321	1692770	225510	294425	51505	47809	350060	3596769	66259	584798	721645	1716159	20639	182563	469939	11672	70993	1303807	2379396	1751430	1748557	405388	154070	2821301
S00041288-Visit_#1	1	215011	1023349	376533	133033767	131257	281648	4284882	69643	71219077	3006981	1400320	6533091	56511	3962424	3674921	5732845	1729179	912523	166646	3117836	2030479	658152	15652	1633527	4886117	5146644	73580	785943	198690	142781	614285	2558009	8451316	6644728	3207785	5347536	166837	854885	4176372	17978	264948	1623051	1069647	11873174	1771849	1579642	122443	4098102
S00041289-Visit_#1	2	801776	1232930	415669	100396948	115520	1230627	1526935	72846	81358997	5433882	1051723	6746558	50668	6890517	6421716	6269218	1499200	1748020	984611	2211230	9504061	443643	4190	3535785	47366821	6280031	145704	489034	157498	105712	956682	8414005	300688	7587201	3382042	6900533	125727	879082	2441336	30138	191943	1381166	703851	3920337	1462107	1077416	49992	3128692
S00041290-Visit_#1	1	72369	627827	84882	98398219	52543	163780	1284716	62653	12399247	530729	287470	4236156	61189	518308	586125	1831847	710348	108511	38877	605205	319921	66465	8774	1390910	4679324	1840722	30589	489122	97314	91267	94408	959025	16384453	2211199	1548816	978434	826192	247068	1283151	64692	1734942	3435049	11633628	270975	4004967	12008796	1407995	8872452
S00041291-Visit_#1	2	318177	1088441	152949	258046311	153015	741471	1081799	55917	52563039	761838	548152	4414847	75983	2951826	903694	2868220	809669	407897	66438	1695944	1445345	337649	5406	1475212	34561157	3108212	149113	678811	183506	70819	433044	6116360	1101733	4738830	2420567	3019016	147522	816321	3400796	36654	369605	1897313	3255879	13372301	2195804	2804276	136866	4499088
S00041292-Visit_#1	2	275177	639952	207312	35032780	92499	287383	1354235	72757	80285363	1739091	945132	2372139	21242	3387499	2020405	2481794	1356687	679068	77700	2334646	1049048	486572	7873	788721	9724104	3319018	266809	722763	118365	126586	718918	4550452	145800	3417425	2455560	4960256	156801	777937	2050578	31652	119007	1189488	726195	147210	953262	611903	34198	2828136
S00041293-Visit_#1	2	260082	414348	155820	118517362	63523	125759	1145966	106423	41600813	869000	830171	2202045	54532	1627747	1011240	2340462	1006679	728202	83765	1721635	3089955	191424	3936	3034253	11410250	3623874	227176	1024282	164179	131739	559806	12023823	207098	2421703	2781399	3531466	142846	521196	3346730	37652	116778	1153081	808585	443451	1397844	684855	113708	2895400
S00041294-Visit_#1	2	537786	600476	384685	133131839	128441	1446235	560385	62404	53988593	663521	1013173	2568130	166764	1327617	747119	2045027	897605	259436	162099	1730123	1056502	209869	6461	2727794	17752583	2159693	414063	575928	112461	122228	298890	9004298	733475	3572373	1995193	1912881	173869	733253	1786061	83918	620725	2664381	9231489	484823	3183125	4778341	191740	7479946
S00041295-Visit_#1	3	412376	544388	114397	95955578	40312	843036	302157	71819	44314589	2309113	644497	1884692	66848	1137655	2781543	2755216	539087	413210	98972	1563240	1925705	225228	3294	1496028	4670670	2315277	174798	572764	100885	52883	458985	4486553	171485	2861549	918834	2376648	130873	309238	918394	7777	87005	1450512	2585902	1840482	1689488	523403	119526	3315743
S00041296-Visit_#1	3	741134	614986	137685	107896169	50118	2098748	165536	53669	35031419	495837	604656	1819063	16097	401871	653647	1925374	788033	369753	80763	1034421	6168847	147816	3220	3633908	13878707	2230277	33067	535489	127457	77399	362813	8150340	4112546	3426109	2182626	2116797	34517	292272	1499047	23612	248794	1970492	2841372	4489325	2528070	1795787	168831	4712838
S00041297-Visit_#1	1	293685	814974	171280	67124781	209619	368878	1530685	94641	84621870	1306337	631576	3601870	70631	8164747	1618453	4707114	923940	566315	46482	2553905	748419	639754	10484	1098257	10894301	3846441	145363	520000	185396	126555	435419	4726658	2046978	5130067	1501479	4112217	308501	1861883	1545308	98124	373228	1924056	1261683	1749616	1908065	2947090	90063	5435776
S00041298-Visit_#1	1	351160	1175164	93464	153693836	87800	883071	1449114	42494	15990024	2731645	313142	3973598	53014	3082289	2953851	1698871	423961	51004	48959	626431	2757732	73723	5203	2952363	12151591	1800353	61621	33949	136265	96557	181520	5940407	3574370	3200577	1400548	1270260	201926	518467	883650	92625	1369325	3312906	8602128	2162715	3980858	10269248	666729	8012221
S00041299-Visit_#1	3	421269	632881	446798	36803100	76336	772594	73817	141305	55073549	852851	2288547	3397795	44154	1449325	978523	2779283	1758426	689699	150047	1918103	514601	302497	9054	398990	6911762	2740333	187293	340820	215957	124563	440323	3783310	1031722	3117569	3861328	2494389	125385	483260	2986044	43142	307030	1869836	2448862	603361	2505233	2303314	119234	4292789
S00041300-Visit_#1	1	1357840	1101006	341298	155991201	227690	2498509	2189976	81414	71619213	2111068	1358448	4637713	96511	4036887	2318080	3250667	487292	481150	67980	1873997	2655309	500351	11213	1137138	14216750	3403876	102837	442499	275156	135751	409112	3888283	448719	6554790	3859147	4895089	212906	1170211	1152702	71929	236764	1553481	761244	1094836	1765075	1648099	103904	3326411
S00041301-Visit_#1	1	269319	1165359	246844	131159832	49221	455914	875325	84337	77095170	2372069	744104	2622267	112873	1008835	3014628	2120251	733938	613160	86046	1492580	3022381	189770	2852	733050	5964699	3392540	66073	542018	167424	73090	515041	5887061	145419	3934138	248545	4979011	136208	390160	2095463	37173	173849	1686013	1677802	7717758	2090164	1078408	113671	4527372
S00041302-Visit_#1	1	497089	1105919	324146	67329504	120390	421140	904252	66777	59430019	2846326	1192487	4150233	264461	4838656	3346945	3315538	1519692	911449	215283	2173617	3030078	298302	4024	719476	12656250	4146940	191087	779815	389999	144595	883815	2867133	796041	3995559	3809946	5465430	75835	1028376	3407338	60972	250081	2202474	2284669	3441597	2861965	1714959	64306	4673936
S00041303-Visit_#1	3	84718	190119	161694	154215129	25777	66730	290025	102058	40294339	376156	716250	937070	60684	1162926	458796	893646	1050119	378980	137561	914932	2272085	164584	1011	2223919	12306346	1845529	95402	688782	115268	76441	335970	8299419	133619	1435798	1965933	1978379	102054	261602	2108310	30808	92699	1309475	1883603	3516854	1660950	559539	207147	3190810
S00041304-Visit_#1	1	316449	544222	508666	126430097	155315	425833	3499216	125693	77419664	989592	2987877	4655377	70151	1498354	1164513	4178405	4021480	1828010	68354	3959019	547725	687618	7137	336886	13305721	3806029	72355	914136	496682	197200	635198	3480823	686764	6289130	4396053	422816	284583	1762252	4168321	44038	188603	1125287	1077700	6444978	1351375	1204973	68360	3779169
S00041305-Visit_#1	3	75938	230942	85201	89230581	23798	339813	326335	42706	16349245	204012	277664	1248359	34558	2759237	256997	876227	282275	125575	108933	446730	984922	72709	4543	611390	11142712	802457	16387	369360	181673	21691	204094	5043017	182525	975777	1847123	792252	77534	319890	574846	34214	349165	1964117	5287326	639657	2456366	2646526	536279	4700771
S00041306-Visit_#1	3	726341	461654	289281	205736075	141297	1671300	197616	177557	113061317	682884	1229364	3136361	30766	4860125	827009	2874687	3840002	1023609	46238	3454692	1832977	491310	6553	682258	26549055	3491160	132555	886274	267768	137114	602158	5076723	423610	2514809	1989740	2921553	47743	1050192	4623978	40031	158244	1982177	1031538	18281586	2533024	1136154	70996	6870588
S00041307-Visit_#1	3	73531	225670	176149	112578419	42444	35176	329790	66890	29686527	280624	610912	1166478	17652	971483	357903	1082051	1124066	366333	52224	784557	2144229	127032	2957	1936609	24718309	1970719	40363	458336	95553	57367	231792	9692378	218044	1147885	2113579	1840366	55362	290866	2283015	35362	182401	2013159	3367238	380152	2613527	1382071	144064	5101632
S00041308-Visit_#1	2	162819	311301	338259	154478424	86987	98461	652929	72496	68887687	745574	1034812	1101479	59138	2127006	866094	1892864	2866646	763883	69793	1650092	1377910	233673	5708	1258032	19205085	3731547	368367	880146	103534	121372	292044	12989609	420294	1401643	2324409	2547053	97401	662218	4502082	53078	133364	1910643	1763950	1211138	2572612	868528	86925	3937887
S00041309-Visit_#1	2	568675	932765	222969	207388616	127781	1070053	813387	96454	56124643	2669935	671116	2949809	62647	4263074	2990114	3194574	2278263	1118733	53532	1467606	2751983	197925	7232	1021449	23306920	5230323	353734	713057	207766	75168	441662	14875012	533344	2643226	2762470	4650202	69155	852687	3084705	59340	211931	1746501	2141292	2554043	2347688	1444889	116740	3780117
S00041310-Visit_#1	1	349146	1129931	270861	70337140	76166	559931	1558932	63096	43437621	680512	1285567	3586928	73578	1465088	769590	2878684	453663	232775	56571	1394106	1721779	256786	4423	633259	8205685	2841059	77135	329486	193942	60324	188855	3965637	425002	8734618	3166859	2915857	364556	610206	1119296	42069	356387	2654369	5753286	7636925	3289624	2562639	301102	5702144
S00041311-Visit_#1	2	222276	545638	306633	125219599	98228	335239	872848	79210	63418712	860141	1448359	2440768	67908	3556402	988227	2975522	769934	270431	66456	1501836	2671183	183429	7348	1216210	21624413	4034705	233632	541311	142345	76778	329876	16518907	269431	2527861	2213394	4083524	77853	638347	2136006	58617	180914	2829251	2194432	270758	3285894	1220429	88426	5174863
S00041312-Visit_#1	2	573703	444447	170040	121846139	75602	1135931	1605154	67621	66718342	785093	993395	2128419	48859	1599789	926643	3337864	1456649	592862	63724	1881526	3493031	271402	8515	2751900	16701414	2510499	67755	592098	214536	101071	791524	4159839	219932	2486224	1836297	2894766	153546	431376	2048301	19688	101131	1450077	1277157	731371	1789427	518282	48534	3285573
S00041313-Visit_#1	1	164969	61375	262649	159080930	86427	8229	2270316	125561	51708994	1084795	1256687	4167083	57447	5248284	1355132	5178008	1353895	1070048	68308	1940549	2968656	387854	4484	2902462	6122553	3632446	119558	597265	105738	133916	684886	6299605	489389	6373914	5825752	5319606	203914	586493	4134188	33383	172185	1612115	1707302	2198493	2062564	1196362	134797	4010756
S00041314-Visit_#1	2	444904	1218155	365328	122069463	126772	429017	1493450	46490	55550058	1147416	1692818	4817838	53389	692681	1254532	3726573	788433	297383	100047	1442151	5675129	275737	7978	3327430	9682937	3819200	92020	509902	119223	130611	292802	10213199	434452	8017171	5160404	4306273	182104	972452	2862323	74969	413272	2309428	1934757	3247517	2912418	3270345	161671	4762644
S00041315-Visit_#1	1	390020	332646	228321	139366687	50205	27638	823785	52416	20039898	342569	765283	1302727	65235	1479871	410853	1123515	800924	224463	37954	939326	960699	27014	1899	145736	6510256	1828145	41146	93421	384445	73295	62760	3164288	380966	3135529	2336349	2199071	425144	362464	1692513	63988	193526	2853550	5734568	1464155	3574184	1462072	201016	5838468
S00041316-Visit_#1	2	130263	525580	123602	90205901	83233	120627	517809	46978	27018358	761023	425908	2111674	48408	1869676	879556	2044892	527827	257621	45988	1040577	2258369	126608	4481	1818707	6182637	2059952	55974	359222	75551	88564	391368	11195629	215370	2058172	1493319	2259991	108813	473219	1066691	79138	381097	2773921	2924470	275177	3456578	2933134	147463	6298254
S00041317-Visit_#1	1	587663	1822674	309810	128381544	101759	879267	1145379	65250	40534638	620585	993214	5775096	63929	2671679	839338	3982335	450370	284186	60623	2358176	2063267	422832	3769	527428	4023032	5889251	145718	617686	127033	71742	388225	6086621	275610	9203800	5343009	14723903	210616	746353	2048139	22813	177006	2226828	2617403	1806400	2656575	1149534	172389	4331264
S00041318-Visit_#1	3	135080	339635	479119	144143725	80772	111267	548253	105195	90255586	519338	1659729	1924154	43690	1048270	665615	2188786	3432540	1098498	98401	2180442	1592026	377221	5670	1898750	36063467	5374814	97386	642593	291940	169477	502392	7148812	1481567	1557756	2567156	4365761	101054	834060	6356893	43559	152488	2498989	1219382	523246	3292563	958556	145262	6024059
S00041319-Visit_#1	1	314152	43114	279163	91337703	108546	143237	1350087	83198	35267309	898030	986788	4418237	71363	5234717	1003232	3248367	7420103	7287677	792974	1990195	6743161	323066	9428	1557447	38084015	4183269	103586	380037	125855	125846	778772	4132665	521687	3173694	45215	3421234	180393	1005632	5902251	49078	250933	2558439	1795315	1442875	3114070	2074013	34640	4288464
S00041320-Visit_#1	3	363191	477931	146159	134571703	82354	1043258	302141	78742	35675082	1525920	595345	3188140	58691	7446316	1738044	2011189	1167066	630436	264866	1046081	7889140	180653	5653	3961430	23899853	2664542	80947	476232	173658	86316	508388	5494157	260150	3532596	3839008	2876820	66973	633376	2371078	67058	413760	2941428	3041827	1330756	3745790	3187583	142190	6126023
S00041321-Visit_#1	1	366423	1444392	137183	122277047	114545	762638	1221395	50784	23030014	1261860	548235	4353130	77401	950189	1401786	2803460	863812	195592	51920	1204508	2192205	191817	4711	2650054	12963261	3576593	72397	248995	100798	118136	127948	2258266	1018240	11672472	4845306	4782847	233467	845910	2045795	23784	245042	972853	1817678	921161	1325227	1622155	145827	2341438
S00041322-Visit_#1	3	59200	1109789	107742	79339473	72162	131723	868853	33852	29152826	968751	536743	4934664	277198	939179	729305	2323180	884233	281012	38041	867551	1017487	123540	4893	2096825	2906907	2170414	20912	372356	75020	57493	177718	3449419	454518	2114140	2501725	2714641	76302	585756	1694988	82033	915550	3636159	4500195	229403	4313490	8793364	275369	8799123
S00041323-Visit_#1	3	39512	460592	56556	91557433	50474	187740	269964	70510	10596111	472219	210517	2527326	115771	1019800	481982	964404	303550	76950	65913	243129	1710756	57646	2735	3744042	2233402	634234	24286	503944	70122	48523	273284	5384314	92339	1288194	2086607	497383	397757	136919	652143	50224	748051	2102272	8214406	2253305	2642897	7368212	366184	4724591
S00041324-Visit_#1	2	283838	615560	173194	74886072	113447	287287	905771	106671	60978934	864309	1083276	2734949	17055	3721513	1003653	2620086	1168820	749217	76395	1448847	817132	302849	3296	515113	54692926	3361360	237622	575299	155958	86737	371348	6949209	341633	3893059	2848792	3144491	130967	709972	1982158	28726	131444	1513699	1123626	997564	1593926	782408	72911	2196929
S00041325-Visit_#1	3	526643	1277163	237665	76243544	146740	840407	90417	103120	55559203	2692041	1399494	4709803	179099	675799	3210570	6530106	1798778	1354202	120575	2903351	703361	823951	7362	1502500	5606304	6711150	75736	324579	214222	210005	530671	1495510	15831931	5974249	4942244	8445593	51594	1557713	2544697	37019	289227	1900315	1207576	871678	1903357	1672614	70321	4253568
S00041326-Visit_#1	2	1095810	332910	267041	169473033	119964	2010151	1020280	76298	53682876	633524	904850	1835721	92389	3491788	749727	2138319	4957077	3373149	345174	2733668	3748462	271882	7123	2891824	11861147	5176660	204455	492488	206717	82046	689497	7703762	1794292	1954577	2171232	4721045	134085	759570	3160881	33735	119767	2589626	3052290	981420	2927963	851290	40146	5813084
S00041327-Visit_#1	1	260681	56921	238062	185381518	85095	308909	1099137	61798	47309251	1452746	842620	2484045	122395	6314629	1782434	2908145	714218	759846	61867	1747238	3305175	420493	2601	922821	11748873	3297256	244634	651309	135629	90980	519214	6655990	189600	4176402	1890696	3610122	196256	868082	1972894	48462	158884	1752446	1414223	2931994	2193646	1118960	110802	4340216
S00041328-Visit_#1	2	89745	779070	223994	153978234	98100	142733	647069	40425	10545234	475421	775395	2836842	107145	823762	531664	1396047	336914	172746	300410	1025275	1474779	109944	5014	2881484	2874358	1954007	48050	452213	80936	88739	150996	6380866	2284066	4426254	2954126	2176707	125112	378048	910255	70470	587291	2648554	8883038	692341	3310763	4633912	490628	6816459
S00041329-Visit_#1	1	865408	1601707	202588	127282550	228110	2279466	993535	47200	23755877	3674717	885341	6154304	41719	1517086	4073868	2780495	944115	445846	65859	2537570	2898280	161377	4167	1595997	15053058	5173206	80116	585563	226498	67262	130610	5171437	1950710	6688698	4517772	4007414	180159	1030125	2251476	35424	299838	1585868	2190538	1371013	1977136	2184179	178117	3162224
S00041330-Visit_#1	2	293868	1164296	129890	182216502	60406	608711	480993	42030	19996230	1246565	316817	2780012	112514	168864	1336762	2107762	266728	80285	63479	626304	2166732	115397	3412	7495146	3227301	1723438	46689	469105	84212	85867	182800	7118367	241737	5559989	2422639	1981144	81461	363637	784896	93004	646278	2273939	5473853	9007061	3033892	4836218	434644	6556652
S00041331-Visit_#1	1	233503	258258	248843	102077535	106310	319399	1246450	121357	69396398	478309	1221668	2133895	123713	2152318	566870	2153136	2780784	1448110	51841	2551040	1040140	442144	7498	1531674	17330858	4216915	90364	637947	446203	128732	312027	6008112	656416	2320326	162279	3572017	151689	1070597	4044797	37503	131540	1858422	1753332	2436366	2207861	961739	85080	4847530
S00041332-Visit_#1	1	351106	1036050	143889	102156918	77451	764768	777212	48735	30976590	329852	571546	4145900	157879	998895	388679	2619324	1163226	168731	29198	975183	489966	131169	3791	474322	9193728	3130266	43021	939684	166925	67274	123561	5560105	322018	5308537	7283068	4639416	167417	375348	2440683	49278	336817	2627413	5533005	1649048	3271411	2468253	334716	5089992
S00041333-Visit_#1	2	800595	282987	239331	219795015	74714	1755454	831809	69423	48679590	582112	670102	1560588	82614	6557949	716673	2307960	2859233	737772	52718	1476426	1766608	161991	6409	1947121	20520534	1761534	45272	897184	228816	87165	315935	10016883	1558633	2388397	2204668	2348074	142396	580969	4302995	47984	198506	2262517	3530081	2490996	2914282	1594412	100094	5830581
S00041334-Visit_#1	1	488482	383446	135307	55575253	54462	1032704	964635	63307	24551654	501885	466523	2151622	130215	1164422	558628	1428444	1026761	172680	31787	899894	427727	91230	2538	499178	5099503	2579806	87374	580195	189784	51417	118605	4532346	306267	3285722	3183623	1889514	220724	482422	1991811	47828	252759	1504921	5321786	4768665	2021267	1877378	185589	3158129
S00041335-Visit_#1	3	891778	533582	180058	126500221	120128	1783173	531286	53458	31146511	522620	707481	1879568	33016	1236925	639977	2127041	566049	459578	41361	1946306	1378549	179155	8257	1287276	12847522	3644860	94523	758016	127705	50556	295027	7189158	1999621	3016430	1571423	4468865	25719	500381	1317889	25804	126063	2597269	3782664	770313	3546229	955780	50951	6112154
S00041336-Visit_#1	1	268903	346849	223375	91653580	68304	329911	1022886	93920	59525341	570726	976128	1955209	43923	407853	748377	3150298	1047984	516008	48444	1998884	1169175	182284	5091	544797	6636537	2455710	105919	498873	165896	89525	410383	6540292	240121	2047961	182812	3203022	232294	601910	2064984	31754	98687	1746831	1652789	623548	1900424	642686	68109	4476241
S00041337-Visit_#1	3	397211	788712	198979	146091003	171958	470093	104186	58575	65430481	1220496	1140739	3509834	71973	829711	1392250	3368119	2186173	754714	107621	1841282	1521058	447947	7928	855254	26009324	5815198	221433	411075	273177	95445	631952	4202594	680313	4691562	5021879	3867173	63649	1229923	3074652	68672	261977	2679117	1898351	3398830	3251766	1838653	137548	4119051
S00041338-Visit_#1	1	364039	561086	446459	131592259	116076	489271	1632298	92027	66717336	623274	1983683	2844829	87118	1835443	710022	3533103	4338079	889990	62118	2934196	911467	597180	7219	1469673	23897560	3277402	242140	638738	481744	168897	442464	3042022	1295310	3147140	2939042	3438774	412727	1217484	5256365	41952	180325	1724700	1358486	397426	1975718	1309516	86796	4739524
S00041339-Visit_#1	1	301053	768338	188233	82890928	80097	663462	1044802	32543	23040328	594705	730533	3282476	78417	303886	643396	1674013	369263	114515	86333	621486	614716	17505	5868	381957	1781504	1456909	41854	371370	62543	88902	96273	997460	1228631	3569906	2352698	1331519	504275	511256	707167	48308	629256	1526739	2735567	12796007	2022325	4445886	367015	3718260
S00041340-Visit_#1	3	72658	124882	103455	140218616	46281	62678	57726	79826	27175173	230291	617590	604865	23825	362645	267506	685386	602275	233595	72043	447314	969954	60201	2255	2062538	16544424	1073112	40762	319850	137575	46532	254031	4949099	354037	1083559	1473690	700457	61817	295855	1245166	71615	182295	2112468	3442808	529140	2469529	1345371	164256	3829139
S00041341-Visit_#1	3	59662	186214	181469	77106951	20590	38551	140370	89571	76923225	355579	902069	757846	44818	312887	421085	712600	1241646	851613	42114	942973	1027954	99615	5724	877317	12554536	1419044	112479	616604	131399	53940	241518	5266566	128904	1070716	1190047	913338	58441	232282	2253956	31935	128157	1727729	2369251	3836422	2454400	853264	69343	4164154
S00041342-Visit_#1	1	55988	385683	98645	83255032	76691	111112	1113653	62711	18133098	426690	331236	2977274	73668	512052	475540	1237226	519115	199470	36181	489990	1270395	53151	5535	2585816	6293777	741759	147245	419958	94571	106615	104662	5964019	235805	2994896	1850148	966367	172716	310510	824904	107620	1213774	2267637	15067379	1011888	2800331	9754113	761266	7780475
S00041343-Visit_#1	2	282239	302007	467699	115643180	55868	463774	908956	75214	46586325	896539	1815941	1348616	59572	855372	1025235	875412	1836840	410429	52965	1926286	3939616	148666	6326	3227093	15444644	2413405	90161	887054	174426	89202	250376	25145816	219499	1954725	1981513	2059990	230857	592584	2888090	65288	246933	2956254	4285567	6175550	3876210	1848028	94725	6297687
S00041344-Visit_#1	2	131367	1177512	51794	125766819	71895	310182	605264	25293	9828893	986241	152151	4309084	43392	830126	1042401	1739482	145565	64425	63237	722346	1417857	82752	5634	3611657	3453595	1597022	100076	477975	53056	104600	101796	6723475	744323	4349940	2783418	2782229	50167	546352	585380	105190	1462476	2357081	6618145	142757	2862497	12690989	691490	6599143
S00041345-Visit_#1	2	315081	1163206	241873	190845360	99279	333257	978148	54937	22098214	2633162	444925	4731898	451686	708267	2738827	2150880	713155	324214	475114	1064505	7141400	103236	6145	5054711	4863327	2658814	117927	564128	41083	96149	143852	14252659	207768	7601561	3388396	3363473	110331	500237	1250500	90715	774167	2704967	5776016	13337155	3315474	5653389	393854	7256312
S00041346-Visit_#1	1	440751	662564	147111	105265198	94423	812573	1701778	73489	24349963	2396490	632477	4404234	157079	1462607	2618044	2532807	1227761	1954916	375175	1203903	8992289	134455	6092	4056325	14718658	1869995	56261	360474	190894	98303	408122	7514108	550873	5477862	2214239	1879795	209802	577520	1252258	66292	650121	3004030	5708947	773796	3680690	4818077	211704	6611152
S00041347-Visit_#1	3	87054	294819	49604	119995524	81644	127237	121431	49208	18271448	805933	253040	1373272	30968	5087348	921508	1036799	368590	199138	81913	694726	2135795	50115	4532	1750820	13247359	2016964	18309	319400	135836	33860	333566	4220346	604759	1102728	1666920	1481611	60195	347861	985221	37968	144459	1329411	2652426	473467	1620235	1184119	272664	2454284
S00041348-Visit_#1	3	458953	704429	331131	115756231	129617	915387	174676	76025	66879558	773617	1267723	2746996	52000	7338214	915748	3597608	1790574	1008565	95760	1861485	1279953	601772	5924	378362	18298725	5571633	112084	673263	175458	93283	1054106	3816823	290392	7348578	7316987	8058762	176631	727767	4000255	33689	134469	2068527	1908489	242689	2405786	891807	64296	3742119
S00041349-Visit_#1	3	375725	878493	148730	288811563	78151	466026	136245	110139	74690896	937355	795276	3720050	38418	13093138	1137958	3536348	1230903	1110078	86046	2778117	2500242	639219	7448	477097	13901744	2870092	307286	542027	257467	168623	849774	2456097	709779	5195272	3043435	4088209	100610	1017960	2039826	39039	158345	1305346	1151975	1055053	1596280	1058303	103455	4108746
S00041350-Visit_#1	2	908318	647255	302596	135885754	114762	1750807	989892	63000	55922951	731190	1345101	3203384	33374	2732642	851803	2823324	3343770	727625	75336	2465320	800341	388626	5450	721700	38127579	5131632	270294	558644	164375	88642	434184	7572507	1055495	3785374	2847645	2700220	117859	889512	6792715	39814	156794	1975909	1770607	590451	2453094	1126451	85148	4289875
S00041351-Visit_#1	2	898882	1083231	377499	127819128	136385	1948455	1414244	71622	64203920	1921585	1003671	4095014	78839	1525507	2104895	3700634	615906	381247	91484	1777234	1233040	304738	7976	782949	18554624	2810795	442275	362540	144436	140547	550395	6249715	538494	9201944	2932261	3736385	129906	896368	2075156	69625	424319	2646455	5840406	6161764	3135527	3455210	167627	7221211
S00041352-Visit_#1	3	411220	246332	272913	163607647	77740	898167	80143	163060	43128544	486847	996514	1109129	47725	720440	569705	1340435	1447346	414261	82142	1235456	1301761	255049	6749	986725	7607650	2247839	322428	1173400	306245	123179	364814	3565337	220309	1754665	2625084	2233612	486336	495015	2744430	39847	128688	1184351	1926423	749201	1546946	839517	67995	2907114
S00041353-Visit_#1	1	204762	333368	292467	123800321	115003	264519	1311594	52171	54900273	577346	1010200	2279947	51436	4465445	739436	1611809	1893010	587191	57306	2186479	406972	406778	6986	532928	13121784	5390153	52687	468509	189592	141832	274865	3676921	2297276	2345750	3530751	3290193	203918	1197272	4432515	55910	212022	2214387	1589897	542599	2608822	1498834	154885	4459314
S00041354-Visit_#1	1	368655	791135	301408	106555444	172446	593844	1073393	60389	63162073	2029839	997545	4136283	55223	2983367	2263380	3214920	841082	556149	58805	2608325	673397	391100	8637	569082	15994355	4045104	141218	274949	267407	110388	529510	4785567	1467898	4165163	288684	4045165	146484	1271905	1943310	55813	261865	1870854	1452704	465039	2297269	1941532	101050	5813290
S00041355-Visit_#1	1	747969	1612256	238495	84652376	94176	1313444	1035284	89767	76620403	762362	1252018	6753979	52087	805525	902813	5199468	1657931	496987	35906	2857403	1013130	576605	3139	936039	10661965	6704537	121619	323332	343654	111949	342276	3877236	673553	8565843	5556124	9011262	135566	1362852	4180224	40955	225210	2295172	1596614	649905	2807683	1560084	139245	4451946
S00041356-Visit_#1	3	383401	1970389	129592	130595419	134998	808129	46302	49912	23493773	1637239	452329	4107972	28668	4540373	1851755	4679421	217025	235903	90998	883818	3115901	263029	6595	1862843	11816830	2444975	665395	485394	76117	34108	281762	4423230	275434	5441878	2648783	2317024	129382	779332	525321	50275	340025	1465462	2051516	3225096	1703069	2351081	156141	2941678
S00041357-Visit_#1	3	361983	372645	343851	93150165	57441	98467	184702	123263	60557898	852771	1339952	1729714	43629	959779	1028052	2503291	1261376	1124281	101065	2106165	2473356	454611	4654	1569051	33108088	3618247	151866	561744	162033	117693	531825	2790263	282118	2139669	2079118	3753682	137031	909494	1954778	83496	137521	1804961	1706784	6816838	1940594	944410	56803	4472466
S00041358-Visit_#1	3	394259	622260	144682	78890038	105686	1254250	647887	49308	20148928	873329	547524	3415396	19484	2292167	627803	2309376	387567	127021	95921	798384	477707	117844	8575	1239512	5258336	1768984	46367	501180	115675	38626	235910	4169836	590135	1857093	2492181	1570545	56950	469785	945673	77114	888742	3109457	8203705	762286	3812420	8333294	376498	7161133
S00041359-Visit_#1	3	38534	640239	62026	101344375	81996	146000	375123	32230	22556642	953100	209965	4706171	25121	6734831	692014	1628493	458431	105431	69009	478489	2386515	78393	3728	3640948	17863343	992570	28858	348163	87398	47726	186681	6778017	311854	1804785	1591965	998692	64256	344803	912880	66315	825677	2254914	5125632	1215531	2890814	8600613	433835	6619532
S00042746-Visit_#3	1	131199	730787	267227	143168893	76911	68484	808435	92731	41276041	1105582	995920	1934742	50609	2615326	1380666	2342164	1628986	970960	57351	1468068	2612815	179375	5691	3378455	32565003	3590912	44695	741456	235134	120846	273008	13391032	417723	2126291	3891840	3364718	145013	428394	2921079	36271	161918	2012607	2718732	2881883	2577331	1053620	164834	4469306
S00042747-Visit_#3	1	1291096	1710989	190255	170196580	187249	2255478	777871	69256	82592270	2528913	802654	4213268	179094	1847434	2900747	3953892	647810	751555	142251	1874656	4463527	322686	7413	978535	24034109	3852490	296020	453368	218595	98136	510224	6445677	1050112	4627304	199597	4107814	185252	936309	2003078	46797	239880	1925637	1992566	11763998	2312602	1766952	163303	4901481
S00042748-Visit_#3	2	397187	318105	196574	141391988	64983	682079	1066101	87192	56014198	900136	818623	1298791	96584	4562600	1077365	2135769	2359910	628646	61688	1929860	1423694	214076	6015	1592355	29588459	3878737	92558	628885	204012	130363	524775	5862432	1118492	1087018	1569328	4166825	134225	481380	2182415	17470	94308	1750053	1795774	634110	1687131	400734	59561	3150234
S00042749-Visit_#3	3	192232	310075	194178	154764665	71044	120407	121975	160313	51987393	710278	938640	1576005	30064	2014430	832547	1569887	976337	539257	89875	1226023	2568640	209542	5582	2425450	21416283	1990112	283431	769625	273356	144477	676505	5656082	262265	2227966	2449666	1490140	201131	549508	1165173	51103	166245	1328307	1659475	395894	1577788	971825	91023	2680907
S00042750-Visit_#3	3	375196	3430980	233768	273185236	158510	439949	24095	91989	93071857	8086588	1143358	9367799	65545	12823120	10486087	9650558	794386	1592576	1106179	2943933	11600894	1278649	14061	1801051	4929193	3521512	107127	452327	132024	159079	1248514	3453776	1658855	16172457	3464504	5668380	114918	938582	1653831	17014	462136	1525486	1108285	1676458	1987535	2861157	77755	4282165
S00042751-Visit_#3	2	323296	1297529	305720	252556829	186569	341612	673416	49271	81726906	2287825	696539	5351642	81122	2358092	2531044	5290154	1063188	484818	84405	2368915	2325109	516842	7604	1782233	21920170	4679210	138981	436922	82739	125489	426894	8994892	1600959	5499524	3366278	4874516	82554	1305852	2842339	92788	378274	2268679	1642651	2703952	2845736	2985804	204952	6040720
S00042752-Visit_#3	3	304607	963714	148902	101875232	77506	443302	92612	55603	56682235	3583493	764071	4984725	37338	10416575	4246413	2897419	773939	405173	160920	1371167	4547744	314789	7612	1721049	5577923	3045219	84842	431319	141945	84507	582359	4398033	340950	5106459	2250481	3291905	62373	585771	1520225	49165	396880	2491641	1614713	640870	3157538	2878338	122822	5011717
S00042753-Visit_#3	3	283343	827498	228987	102767215	113627	190533	129417	158017	66874493	1578205	1609536	5628760	89690	2096438	1858916	5290960	1806130	1032912	75947	1985049	2039900	614996	10994	599748	5515674	3078579	119963	452467	188308	172591	341475	5804172	626608	6806622	5521431	6305256	86591	1004095	4116559	25554	188450	1139761	1127523	8517663	1556096	1187842	55936	3605408
S00042754-Visit_#3	1	397320	569651	117508	74359600	89707	947006	250801	46009	41536647	1007429	455600	2191479	119535	699305	1086323	1329907	335445	160507	37148	798255	800575	102068	4713	847015	7307265	1962887	54879	227312	50835	89965	137680	1506493	2698898	2413500	1742018	1754469	188983	485197	853971	57725	364520	1261126	2109128	2649932	1624959	2754964	155719	3074926
S00042755-Visit_#3	2	294172	435770	120629	171678396	67448	762206	1189927	66236	28188776	893315	226029	2627320	179694	1499643	963468	1235204	533845	263511	62119	606122	9517603	102220	2713	8720967	5653839	1064608	117769	732068	124645	63092	339845	12481783	273100	3217642	1784691	1193522	98356	284306	1341141	106637	577675	2236353	3343359	5580944	2632417	4292438	361416	5556802
S00042756-Visit_#3	2	310463	1097545	300186	126003543	194523	365367	789157	58771	69807371	2101330	984121	6738467	25105	2241310	2436825	3430077	946288	823106	84969	2707738	989411	510658	8048	472809	16855614	6059568	120041	286563	117147	77698	546710	8215738	10069490	5351945	3492909	6619227	116465	1438724	2665324	46381	279525	2103352	1250255	392298	2599169	2086912	92285	4604549
S00042757-Visit_#3	1	444055	318163	176164	109465451	67646	923456	691290	74148	37922845	588208	583877	1346942	298436	265417	709256	1549757	1676769	297093	47402	1112750	715705	113659	2255	676116	7430082	2890207	83792	243276	254162	78953	200594	6427123	987970	1573299	1688601	1703022	211463	415797	1815257	53043	185175	2924804	4101389	46370126	3855422	1383693	174424	5665404
S00042758-Visit_#3	3	284490	698579	275347	136934537	189280	298880	150076	140367	59121443	960345	1322069	3373429	40722	12526713	1152509	2810919	1520488	846257	72977	1991379	1377796	693007	5481	507466	47896545	3721863	73497	418807	193458	169474	434804	9346272	486962	3398752	4422618	2848324	120843	1486477	3735125	66267	234922	1589249	1010898	692667	1916580	1677399	104623	4145958
S00042759-Visit_#3	1	198098	648835	442942	140027430	52370	360770	1765366	76254	44633799	890735	1342534	2306846	90088	1591976	1012314	1803707	1358980	366197	76081	1586045	2549443	129794	3462	2634729	6584710	2521771	280607	565953	128352	148366	348638	6161377	927735	4242636	2578436	2207507	277141	510518	3071993	56266	268217	2621395	2873625	9916705	3244913	1976647	197655	5514451
S00042760-Visit_#3	1	767987	200679	215667	186171190	76880	1444474	1012661	62188	48937208	224739	623794	821295	64562	1555909	292696	439871	1521661	225979	20961	1237362	1149290	101775	4285	1290577	20256324	2001528	38151	966260	303243	83686	139335	7313155	258983	812900	2192179	2151322	143502	360641	3210344	39553	127099	1971810	2557344	1265257	2480645	831815	176642	4223370
S00042762-Visit_#3	2	650754	566325	365278	122984206	75132	1190095	1250529	91738	70471509	1205798	912885	2639339	24944	2307972	1383896	1813814	2274823	1327518	44148	1814593	2645647	366068	2538	6363820	26145857	4165063	160989	1348669	273990	84715	498048	10352895	298867	3761362	4298230	4437836	108860	591822	3939246	42973	159199	1655805	1219666	478000	2146522	1095582	96356	4245250
S00042763-Visit_#3	2	195658	313522	204200	135600236	66935	307116	444056	79866	34637393	929057	737785	1043412	85192	1738694	1032340	968681	839949	1024140	96898	932335	1168629	161233	2476	627542	6380602	3182389	120673	622198	126607	91072	523709	8153787	653048	1170958	2391657	1762299	131948	452450	1523017	39073	107993	1712513	2565515	1413612	2217112	591050	121846	2352936
S00042764-Visit_#3	3	315007	1934359	263918	104532641	169863	159821	118276	54567	74370878	2380810	1267173	5713331	578486	2810541	2795020	6003606	975391	788593	65889	2217035	2295213	506857	7493	1902543	7438418	4921890	93214	184581	113260	66245	492378	4898141	360905	7532336	3062692	7243197	74325	1450225	2719501	69511	384006	3337106	1658803	1099392	4166067	3002382	83091	8315782
S00042765-Visit_#3	3	121744	1067427	83168	134586142	46207	183909	33148	43123	23543917	1490056	395495	2627191	25800	2020846	1686343	2444814	295114	208192	67368	538482	3976384	123321	3211	4009450	4155295	1791669	46828	612169	118558	52763	545743	5856460	313861	4778005	4902386	2126656	60987	384344	851231	57768	535537	2042711	2891758	610363	2630139	3912817	137930	5173858
S00042766-Visit_#3	2	448411	775000	390849	119453845	126340	151373	1158112	58721	80510563	1042836	1286602	4049468	26756	1487016	1187246	3788060	3639410	947894	116092	2601053	1024322	568555	9789	1044368	33359855	4592643	357418	643829	110179	169843	373662	8044054	504581	3970490	3250157	4458110	99996	1110407	7438014	97869	231968	2210498	1198568	295372	2661486	1576467	85453	4542146
S00042767-Visit_#3	2	126386	261675	176834	130573366	68545	145784	822194	52970	41746445	540449	522785	1454604	36499	531292	688118	991527	696341	188542	46160	1177342	1438916	142006	6265	2523806	14038726	2582246	47725	455050	111300	77565	208816	7622721	341359	1424931	2309300	3424871	55225	433513	1776288	53477	163195	2211458	2556739	2956476	2900770	1190934	158750	4830246
S00042768-Visit_#3	1	246357	259030	177651	116003105	38110	450274	547700	59625	15273254	146531	458589	1210389	63634	622095	185618	894259	857730	88908	27111	752100	1241896	59593	2118	2308880	6805878	1983500	103205	429569	105589	60380	98786	8638934	451548	1420673	2740762	1973292	163088	276498	1246964	67199	291041	3226955	11168667	418443	4027951	2153680	382344	6338346
S00042769-Visit_#3	3	707555	442522	147048	118007147	53028	1553109	223364	62297	31121270	490487	486894	2186278	19134	1913965	581540	1863294	1851707	758422	33832	1262512	1569199	219275	2387	1573788	6506675	2522697	204164	731834	141315	73273	218062	2827723	1047905	3008871	1967688	3007658	48234	368836	3315252	43425	198434	2021848	2817083	547433	2553417	1493688	112702	5148822
S00042770-Visit_#3	2	267161	55473	296516	103372947	163551	403817	1571276	167593	67336099	2199690	1453823	5199406	19056	4863408	2434484	4948876	3234790	1048431	89843	2175179	344060	850926	12138	2323630	8318620	4196597	105526	544166	232594	249494	513689	294752	8680912	5745593	3144415	4565172	90484	1643443	6592183	66461	342688	1237312	1807331	146949	1447239	2517329	110237	4164133
S00042771-Visit_#3	2	1212681	1114223	364991	154562634	97362	2892578	729635	33654	41458272	2882174	1152320	4423843	41686	1999198	3107267	2186761	1052099	401914	205134	1879739	2754805	288052	5771	1768299	26174408	2770784	127700	663916	76798	168419	188460	14123239	1716553	7952910	2079208	2179038	158081	786798	2100989	55516	587022	2640099	4419569	378675	3278903	4231518	331962	5982627
S00042772-Visit_#3	1	42536	342742	56000	98791934	61857	104488	906030	40985	9657991	262735	193242	1852531	69082	1570379	290100	817357	136662	49340	40248	267863	641106	16742	3284	1250615	7139520	623138	72621	394498	124806	111281	127641	3389507	633703	1516084	994257	478114	225646	225015	375257	130494	2406427	3276256	18286462	321488	4036418	19675579	1264931	8237390
S00042773-Visit_#3	1	182486	642541	231967	116008764	134513	329446	1782625	56623	50793125	1072675	921287	2786731	80513	2421527	1214741	1996960	1218184	454260	43815	1356640	1401989	226036	11920	1506730	5335686	2629688	83914	712252	269112	143979	260067	5931990	1757660	3413792	2332866	1788951	193799	665210	2920525	72991	509897	2921773	3937800	2663059	3503487	3809806	300538	6886952
S00042774-Visit_#3	2	690990	426796	356960	175024479	62588	1355528	1074125	63246	43030226	679011	1290619	3392758	51166	1411974	803758	1940504	2912132	670961	72306	1519008	3578812	216006	2836	1294623	25357371	3637531	285110	816045	116093	78896	440514	20638508	225920	5053706	2803858	2135140	148915	427388	5389865	36860	186690	2431783	2252314	1084376	3327286	1328417	90293	4794486
S00042775-Visit_#3	2	412679	734892	495377	267882278	85976	644646	1017567	42117	68296905	793745	916993	3457451	25349	9859518	1130138	4034441	797211	604192	96384	4080284	2499505	427804	9432	1217580	23455744	3247114	231333	490044	83803	121985	322503	6068338	327067	3509277	3243885	5995337	132816	895403	2048494	28738	121788	1646676	1605631	248898	2074718	719623	98011	4752060
S00042776-Visit_#3	1	145938	822952	166164	120347907	103931	153769	896103	30565	33454629	1328875	524747	3731935	58805	2109498	1439551	2131172	319206	255309	61494	960863	917352	187789	9724	5144299	1697726	1915135	176908	260327	138509	156945	328068	612521	438622	4506420	2138927	2392304	366336	860300	1091174	99721	702698	2169913	2542423	1072239	2667322	5124640	335797	6114610
S00042777-Visit_#3	3	76539	335754	117149	108112780	75822	782869	577314	36314	14044121	439843	424400	2409890	19458	1952149	414147	1046591	344355	107056	80251	665159	2161351	10316	4051	18994	3205652	1044558	8928	430298	60430	45628	153135	8401908	107643	961179	1564576	1227811	28548	354713	1022562	69016	419538	2622001	6882632	3704669	3569494	4943450	265929	7988905
S00042778-Visit_#3	1	490207	275778	350145	85561600	63902	818073	736020	90277	61023876	531979	1457972	1474520	70454	1378461	673410	1791035	2129692	469644	41899	2029168	1980858	267378	6853	1983314	16694525	3462932	95415	281358	235916	98242	374422	4872529	1038833	1355928	158981	2511754	202679	824188	2810292	41394	121521	2166731	1161900	963179	2244599	697095	47514	5087118
S00042779-Visit_#3	2	284287	1211842	222991	119782220	174682	469000	4968501	77435	38298496	1292091	609542	4845408	35718	1336660	1413217	4085732	2409226	299885	105010	1383497	942984	215772	10721	1702388	9237171	3946561	109126	636061	126344	135263	281746	8783508	2929457	4183927	5815199	3232330	145927	1098231	3763092	114916	1095853	1816994	2901966	1664294	2379809	6939411	371724	4240775
S00042780-Visit_#3	2	1288426	647811	627565	108128571	178854	2590719	1641240	121968	95947317	976221	1301360	2508612	45552	4392869	1143392	3194225	4147334	1521110	82953	3826085	572432	731443	9180	954792	18576768	7348769	77585	892899	347118	132464	528878	4862937	754880	3555672	5676056	7493691	141905	1521749	7236378	35502	148608	2023508	1694697	448103	2525566	968741	51725	4006886
S00042781-Visit_#3	1	304436	312671	380964	137755094	42483	550979	933185	83042	71541773	429801	1110474	1203177	95797	527454	557011	986725	1424566	350497	33002	1498340	2139964	134246	3265	1105053	14376448	1981648	92498	211830	233426	97735	192528	12083284	231441	1332442	2042166	1719649	216161	390385	1997827	43662	131272	1741649	2670907	5810042	2228404	860699	148504	4722335
S00042782-Visit_#3	2	676185	1709371	344894	74054922	173889	1171124	1363647	60916	86352909	3127242	1268662	5483623	44734	5373246	3595653	6915263	1548719	916728	137645	2764502	2491569	433160	7170	651063	31297587	4010204	139535	514045	160797	124247	515543	6716694	454370	12263052	3177846	6561256	163504	893800	3826125	27475	217605	1749035	1366783	1758407	2193651	1462618	64015	4148354
S00042783-Visit_#3	2	549500	615059	321234	107120491	80373	993602	888840	86725	74850041	2494346	857239	2302188	933442	937343	2658827	1890248	707969	535334	161982	894363	2662819	193267	2821	1933834	3884302	2629225	155429	399889	249990	122185	671596	8439216	272889	3032066	2699313	1660604	119771	443928	1279537	57030	187914	1390510	2401890	26668163	1680034	1186892	100676	2307913
S00042784-Visit_#3	2	561159	1006419	362283	223150622	259800	713504	1759463	56184	80470475	1388900	1065195	6061866	45448	8078843	1724773	4204260	3871375	1912719	53607	3649171	3354984	708352	19147	2017600	38450325	5847589	338749	569480	233266	125945	583644	6273969	744935	6283867	3717819	5981581	120628	1451359	6723585	29033	166479	1506572	888050	949654	1896060	874891	59266	3387109
S00042785-Visit_#3	3	797056	462213	272786	131638142	116655	1632853	171464	112975	65258427	906030	1062865	2228657	60879	944269	1068479	2179162	1187842	734816	84623	1639132	2732097	247502	5002	1549474	15014137	3075318	564765	680225	212381	75482	545523	7495281	203485	3352936	2636430	3453970	186634	575236	2170187	49079	144917	1817463	1399836	1485998	2205228	901637	47862	5078177
S00042786-Visit_#3	1	192838	3695579	185051	125801162	172327	370339	925406	46319	23171896	808754	839434	10737582	79827	379556	938686	4715530	314568	124783	99431	947686	1696083	163523	5741	920588	4710164	4566501	33415	93278	81798	18827	120707	5702670	461644	9364772	8755881	7185718	220501	381212	1002106	26134	769142	2660234	5693239	5115208	3233077	4857618	574484	5630798
S00042787-Visit_#3	3	212165	1412951	256576	115210035	110141	210232	507701	92832	55100342	856556	991768	5668498	198412	1869663	976951	6682987	1249560	694463	150193	1927494	1983639	452744	7753	1031431	6571900	5535281	59277	670149	261413	58841	608866	4084609	124206	8098279	13006461	10159718	124107	838985	2936676	14535	112645	1135485	1825020	1047024	1361394	585477	110014	1680448
S00042788-Visit_#3	1	114459	366116	180406	188877103	33133	96410	72269	61607	47770234	400988	410099	1812754	110939	516970	490259	1328262	358216	75527	31995	863390	3548875	127461	2467	3609009	5947688	2982259	158961	536217	154729	93396	218501	11477008	164598	2019172	3842922	2922722	241489	292183	1206223	68161	248497	2862955	5646427	7187843	3825142	1762294	394270	6168361
S00042789-Visit_#3	1	135930	811470	82807	174064187	93258	111613	1008148	43597	16674684	853536	331624	3496500	60564	2291612	943988	2313896	429299	211582	62850	739178	9464427	87799	5530	4215555	25131112	2102232	60102	341091	160076	101159	280701	5109356	226199	6077284	2135462	2614822	145347	478675	911379	73714	685034	2698948	4791074	897497	3365061	5173965	344485	5838170
S00042790-Visit_#3	1	147263	658722	96540	103382282	59517	163150	1426358	90204	40468194	1118095	341072	1928316	303261	463600	1250601	1644983	711437	185337	66074	586538	2172155	80851	2649	2374538	12863143	1241920	76262	399199	53226	93565	197217	7694865	226904	3121407	2116606	864518	170524	258262	1265637	108163	748479	2482022	4454938	27765868	3170283	5473527	509447	6755638
S00042791-Visit_#3	3	215740	989436	251897	81466020	64181	31297	113241	39108	72802175	2090819	848420	5038868	41297	1276821	2412540	2874272	805000	918612	307429	1318296	6723999	120428	5447	2377571	4092832	2234765	67359	400180	117017	83194	512860	9884391	225427	4261068	3285995	2977530	60385	461685	1562218	70503	574484	2854143	2929683	12872778	3805470	4531657	129990	7967590
S00042792-Visit_#3	1	1221309	653059	372596	135066411	186056	2180881	1664077	71945	54593838	1124168	1722017	4211014	63791	11748204	1316831	4459449	2023610	1024635	45837	3629260	1312631	600317	4892	1196536	20551943	5949499	85142	349985	479465	158918	361775	2969300	617389	5815828	3324092	5988416	200144	1601609	4391745	33054	173369	2524905	1561537	1514500	2631800	1087619	68590	4507824
S00042793-Visit_#3	3	28832	436019	78419	72656798	23246	69112	840394	39543	6957892	223064	126317	1902949	13149	859895	259467	564671	134322	76963	101892	380931	833990	40307	1080	410188	2833014	706227	13553	371837	54234	59284	163249	4091768	712594	688341	1410886	530879	71903	204767	295052	56123	1113059	3021619	11827919	543565	3873219	12205083	890132	7717268
S00042794-Visit_#3	3	86674	699174	267348	96463424	57314	75409	386310	60974	43575074	431172	658850	1652116	46274	387345	520592	1686064	2104610	789103	36989	1252325	833840	162515	3294	1770541	29616447	2833663	42190	428795	120705	68215	237970	7080393	400142	1396990	1370656	2381020	60976	464418	3586192	72054	410564	4262765	3819631	9243623	5092129	2940998	135471	10035292
S00042795-Visit_#3	3	202067	422363	364265	175195262	93575	190968	120625	129160	76135609	744051	966863	2002328	51547	1522256	890822	2090271	2767402	974962	106570	3090736	2468490	561844	8252	1080516	12782801	3893352	249434	559889	143288	86440	425451	2016000	327422	2529862	2308907	4459298	82007	1076622	4156058	38014	143719	1421349	656785	1387833	1714706	935858	73899	4379109
S00042796-Visit_#3	2	89357	357717	135661	105703012	43450	83683	500229	57142	49378981	759164	519502	1420702	117860	4172512	917885	1814450	618131	263041	42724	1277701	3188075	114770	4355	2116426	11738316	1742029	129373	623907	90824	69372	206691	15376360	141210	1660203	1561929	2613238	123012	282107	1186039	56838	230971	2445830	3787902	7945610	3348089	1574567	120479	6466897
S00042797-Visit_#3	1	94804	456044	277027	129350260	65849	71794	617618	73877	44912116	432610	689188	1320421	170430	3485460	516871	1220743	1737881	228189	52881	1342769	1460037	164198	6833	1344891	21634922	2035725	196943	673257	158713	123261	284977	8142122	205312	1385890	1850745	1397760	215034	379990	2564720	66696	259863	2181063	3425132	1021264	2781705	1920694	248037	6741938
S00042798-Visit_#3	2	503628	184383	197813	224231063	44797	992886	456874	58276	39086054	354090	391818	732200	112169	3861934	472163	1254404	1951039	304546	39203	1161873	1278853	138865	5017	2997808	23119876	1465750	96323	975185	180269	78086	216260	12100850	775201	1106713	1600707	1661881	61408	346347	2810051	45980	160356	2414608	5498528	482638	3260595	1169758	182269	6413828
S00042799-Visit_#3	1	132861	289374	224671	144089377	62517	135213	954883	98116	51495715	840336	780031	1397356	68614	5222539	1021973	2357932	1173335	973312	49915	2584447	1120854	488376	5223	789630	13246007	3460878	53571	636851	284759	92222	361861	5502064	296964	1686404	307345	3630002	224713	976676	2062700	28005	112636	1363154	1496614	811906	1631079	645138	70071	3732784
S00042800-Visit_#3	1	484882	1207966	385630	69701584	115918	757639	1868759	92374	71735139	1403604	2011894	6673689	51108	2354820	1684384	6683882	1958016	1481615	86781	3024262	1436899	653336	7770	847961	9243049	4513860	112747	393263	310257	163146	533233	1836632	567645	9213247	4293942	7550439	184355	1104888	2201648	28690	168859	1183383	1155784	1322115	1424815	1005641	73594	2871814
S00042801-Visit_#3	2	304381	350392	198648	154688127	65216	411266	633202	71843	44517687	515839	653971	1728109	39835	1109813	610410	1280346	1518620	487528	51426	1504000	2909257	134402	3158	737754	28670030	3184740	126846	607888	225750	88257	282798	16840133	503938	2265288	3222735	2970946	80091	543277	2900277	44569	164612	1996487	2221686	1041255	2639383	1128039	102269	4317834
S00042802-Visit_#3	1	185519	161785	141462	99524205	46636	332102	534989	49508	32313334	484404	373120	793696	127458	2595486	575956	1177257	848489	267577	28607	1047233	962602	105121	3395	730773	39114008	2211214	46624	472702	104270	60582	250336	9238934	2088014	984574	1512165	1632121	149653	357552	1628259	62694	191939	2239729	4657752	21400232	2756430	1386952	148121	6424074
S00042803-Visit_#3	2	1835377	655473	268571	91023265	165754	3936000	1097523	70128	56608279	1477292	886559	2732177	22993	5749023	1690342	3275700	971450	416439	56753	2389536	537326	522373	17233	1265031	4631934	4060510	94864	476657	147630	125435	442370	497264	2192687	3551763	1320622	5384373	54794	1079580	2764893	39873	147242	1210672	1130557	532202	1348823	871098	53080	3468699
S00042804-Visit_#3	1	651381	354512	228522	103569761	74734	1108270	1387401	85451	83390540	739001	964955	1610740	256197	1160712	883420	2648373	2522598	734807	51487	1830147	935803	214479	3341	589441	9375148	3135588	230687	751509	591570	124597	581075	4920917	227048	3480556	251422	2746750	207904	553051	2938531	42563	149917	2026430	2557162	12664396	2557574	979762	96220	5481385
S00042805-Visit_#3	3	198168	228397	212405	118336997	31917	407788	129448	78999	33572105	529249	687396	998194	35467	1046654	633350	1192553	370207	290733	72630	754456	1619819	69631	2229	131199	7040669	1069074	66870	374729	228142	62323	258248	7100122	97362	1250254	1815958	1219120	130079	209453	1091488	38488	139803	1516903	3040018	14297817	1978997	1095466	157040	3702718
S00042806-Visit_#3	1	586730	929890	199263	84401579	107691	1188852	1263916	60867	43078851	2519673	752080	3589800	297493	1406736	2991853	3821059	606077	456263	46078	1349364	2126620	378190	7622	2165117	33377653	3246779	47450	339320	111016	95449	389643	6497796	832857	6220757	2655241	3415850	163217	722074	2089081	41952	293900	1997156	2006139	4874994	2424838	2136168	131116	4889815
S00042807-Visit_#3	3	476523	2577964	302021	176712670	103946	884866	538197	53833	52294751	2388107	1081987	6202832	48247	4162187	2814935	4020098	1992706	1053182	122500	1730878	6444653	307837	2699	3818423	12217905	5880839	43289	360638	210254	93168	490632	10422814	551912	8515746	6202990	7505560	77040	1007611	4519969	65608	424311	3143591	1363915	4457362	4010070	2992114	142680	7020370
S00042808-Visit_#3	1	107953	780077	200172	129737199	139128	173116	1400073	37848	37294793	1307494	666413	3997816	56280	3364202	1429644	1842154	1926289	445175	46021	1107245	716913	122578	9615	1486371	5930393	2387731	139662	595380	160455	151529	156802	5926056	4635300	3193458	2330520	1357976	191033	688838	3186800	87920	956933	3001991	4652185	4528340	3684319	6656802	521168	7047726
S00042809-Visit_#3	3	300683	1119541	742625	185493649	147618	222482	348322	55193	114611698	1361361	1749808	3781046	85513	2078569	1707069	4524155	6607042	3136630	90758	3935509	1902723	641918	6550	525242	49587927	8052508	94136	652557	258706	237636	221127	8783891	3217466	4024415	6095065	11170661	92101	1701243	9117506	52414	278994	2130385	800245	2136524	2685976	1634952	94804	5679583
S00042810-Visit_#3	2	747275	669404	185529	129371705	63023	1461982	897926	35899	37469872	719908	312268	2303497	44883	5481429	844483	2361094	256335	314103	46147	1197920	2334284	227429	4096	2388159	5045791	2060579	286381	603148	64597	84146	288955	9581005	151822	4323914	2695241	3420120	86020	415222	878485	39842	197325	2058831	3842845	749493	2726504	1485660	132947	5305851
S00042811-Visit_#3	3	160096	446995	417826	184278997	48439	70602	129624	98735	94857645	1317999	1636066	1411134	35404	441252	1684876	2207394	3916280	1246377	123393	2709052	2067489	404325	10008	682110	34429749	3746260	169759	738130	235128	143318	518713	3196823	384897	1816838	4651364	5691841	234008	717741	4770950	35831	123588	1169397	695594	1845494	1455451	603549	58023	3516395
S00042812-Visit_#3	1	420657	30333	113820	137163067	105302	470126	3260024	68361	24583971	688108	751199	5724250	97805	1908673	787848	2730456	383987	130422	84778	762915	4896996	209445	5631	4210931	12056868	2521495	64254	422678	100519	184972	212632	5550123	658343	4306409	3809746	2384828	253400	714225	1246445	227481	1304419	2604966	5025209	8990741	3207878	9442005	763182	7918144
S00042813-Visit_#3	2	332958	807533	819019	118663235	112967	257352	1534152	59880	58868175	959260	3046256	5362838	70974	2911019	1084618	2819767	1360724	1166493	777812	2923133	4808364	181454	11988	5784789	12243965	3462066	99347	383913	168138	208955	484658	5641469	2222300	5663458	2739059	2936921	492640	898390	3407673	64114	278266	1970110	1753170	5316656	2321749	1966563	89627	4317661
S00042814-Visit_#3	1	419654	383488	202734	128126821	73824	646584	1399779	91347	49989869	862723	1217118	2019081	72965	830915	1039506	2395841	939657	340046	40973	1620363	3670959	244810	4500	3107252	10305990	2465891	46204	300705	235555	103550	370741	5809965	1520895	3251459	266923	2363612	324682	559728	2135600	34982	137709	1816751	1371891	3715292	1924389	833041	64154	4547975
S00042815-Visit_#3	2	286860	1091034	358107	140693428	77010	137319	1103772	38591	54862552	3239208	1663772	7207079	49879	1694723	3679499	2940418	896300	760810	151027	1611857	9830468	212867	4739	8162675	5653211	3305047	82346	758212	138347	85050	395015	8181357	200717	6112330	5913388	5964144	104257	450861	2374320	42387	279480	1937065	2311516	4372145	2375625	1847023	166655	4167994
S00042816-Visit_#3	1	151228	453412	216537	114354398	101301	226777	1281921	72716	50702600	493472	921455	2186398	89490	2413402	597071	2393464	3182183	529411	48933	1682785	796078	266399	3747	2296446	8026919	4632623	63611	466126	269239	124798	452764	1389157	774007	1829386	4287376	4460275	199692	648785	4965831	67317	266569	3063246	1865155	579440	3433089	1916044	144517	5619012
S00042817-Visit_#3	1	293839	1582908	228133	121422652	114399	340673	2245137	59770	40546474	2274217	1100948	6292306	76256	1305406	2511728	3987591	519685	325231	61867	1179687	3456696	196788	7785	3691062	7095496	3277257	258942	393586	105903	84506	211804	4698418	445880	8566408	4743159	4601858	111788	732424	2160575	33888	257635	1056005	1077880	1019596	1441434	1634553	109973	2206357
S00042818-Visit_#3	2	551314	1223496	326593	112424070	175966	242121	1753417	63759	79934444	4044227	2190054	7918619	57712	5500366	4529944	5767754	1390017	870100	130240	3160046	6241649	543512	6983	3347878	14228036	5973352	29413	354188	203568	129959	573236	5868652	491832	9460071	6043616	11677919	151940	1440061	3089007	41650	170088	1779539	818699	1240120	1859334	1098464	65412	3254770
S00042819-Visit_#3	1	106946	217716	186608	109213284	64007	147425	1137503	107005	64069877	330838	1034424	1375866	46990	688507	435350	1430088	2458677	1071689	34275	2010177	1015877	235802	7820	527454	11226208	2696612	134022	471418	284854	104050	380429	4713905	319562	1150671	243117	2360432	162689	477627	3146867	31146	94704	1967020	1439602	1353043	1927247	504627	61318	4945020
S00042820-Visit_#3	3	83471	203680	129675	79413540	65957	218758	236376	47418	44089379	480150	303485	1086854	471385	1276586	590586	759500	344354	214307	70530	642053	638631	99068	3122	566654	17417214	942142	14297	480619	116729	76474	146648	6306953	177045	704041	945653	878650	40010	377712	812720	77446	290592	2065938	3888386	12001811	2728879	2284762	169123	6199204
S00042821-Visit_#3	1	490001	159324	168711	99946870	67921	44285	1299348	80907	38386429	450021	628604	902085	86962	3298436	584179	1023807	1744219	593155	40608	2692511	2992401	194335	5241	2983209	21157670	3105288	87524	412417	349090	81860	315414	5676177	1373503	916290	1715585	2998596	182885	566051	2953134	28678	92457	1991881	2559857	1257169	2074519	628465	81167	5266560
S00042822-Visit_#3	3	795283	1465422	201438	60374825	234723	1439588	56380	58632	125192221	3157042	1637248	5662537	57761	5998574	3632284	5360838	521182	465633	59597	3586606	1053086	981133	21438	799572	4625906	5046507	110048	245420	107303	153919	428007	2202985	584811	5472174	3161220	6410013	66464	2347422	1087882	70061	412498	2626066	2140248	3210450	2804948	3036012	115434	6090214
S00042823-Visit_#3	1	230852	1052907	315410	234149609	148665	226820	3204281	78354	81143114	612604	1513440	5270349	82633	5809529	746581	7161560	2749995	1175828	50715	5182222	2869550	933405	10477	2068981	8693098	7155428	319417	675398	395337	214768	982178	3746173	1737140	7487397	3394989	8979666	264363	1602971	4478963	44518	144861	2085556	1158014	1162502	1800702	884850	108596	4435274
S00042824-Visit_#3	3	437632	357073	269420	136304474	140421	838388	429141	99723	79369115	637879	764416	1486070	44528	4129197	779669	1736970	1482327	490966	49123	2270395	688987	287332	4326	734583	13001820	3165264	33442	431356	229076	106564	431294	4332963	458177	2154293	2775463	3145556	114590	816502	2397713	43508	132084	2239350	1556108	2167405	2443121	820597	77416	4488587
S00042825-Visit_#3	3	917905	841285	172888	140022862	121104	1969923	305457	77177	73564786	3411102	909483	2584529	35184	2294891	4110268	2778052	713354	452227	58369	2790779	3963903	355888	7854	1478822	13198575	4203770	60892	444634	152558	58385	365292	6956927	461885	5026882	1865532	4469116	44543	770976	1230554	27518	135442	1701986	1998280	9771436	2287308	837506	57411	4583122
S00042826-Visit_#3	2	380667	1019587	198096	95490370	133514	905863	637004	36032	30692956	1495350	673755	4129711	30636	2562445	1609307	3207664	411519	242935	102016	1125305	849686	267087	5607	892772	11752256	2991130	40081	322798	46346	116148	206289	12765132	1316465	4780238	3828658	3824879	96857	1025075	1065456	100487	774148	2300998	4953532	242809	3058341	5908071	294404	6926884
S00042827-Visit_#3	2	468402	35097	413069	131466704	142857	533201	2032686	68669	86501706	2848671	1421289	5649095	42009	3833839	3155330	4143722	1365621	739384	112814	2759572	2470882	724605	11815	1649415	5749785	3780833	125097	307520	231861	139736	640063	2714783	434580	8757855	3999672	6805314	148084	1128960	2926756	43918	224006	1454776	1138885	1826140	1880454	1578974	55925	4431613
S00042828-Visit_#3	2	129500	298889	147616	300957069	46051	63158	782296	97008	45403424	498923	460396	1254200	66828	1520979	688227	1653948	2281552	649876	57731	2104404	2220230	239312	1721	4081503	10031946	3368358	96446	1106469	219461	102759	588907	14947695	423677	1179237	3037639	3985679	93170	453301	3552092	27440	77465	993364	2866233	640468	806398	341815	91771	3376028
S00042829-Visit_#3	3	170424	359312	306668	161578338	109399	94771	164175	129770	59281608	520002	923704	1418507	16944	580810	629968	2942049	3512126	1077492	39130	2096666	895934	321059	9842	638760	19475247	3979011	85762	662436	334447	155553	343758	3967027	692269	1584635	3508337	4697846	76051	1070927	5489944	42658	142122	1272367	1037515	631607	1512501	838638	48571	2731158
S00042830-Visit_#3	3	12062	441356	77716	81958818	46282	34475	513961	12827	17891653	508862	262772	2812364	29347	597285	466724	1444985	163472	77595	74006	492186	1050400	56318	5154	373874	1694953	1131159	13562	490080	42554	47857	136223	5284784	64303	345948	2201742	1217494	67470	265026	471775	50079	781138	2595076	9682117	556140	3382798	8302957	519515	7214209
S00042831-Visit_#3	2	270151	1617871	175897	164196467	147413	228184	891286	50117	45183288	1522961	553806	4558228	52162	3448049	1688596	2946213	530724	364974	62609	1032529	4238391	224617	5283	1574616	21719427	3417856	105430	435116	66848	78766	290883	7922039	274278	9783595	3307307	5971017	91437	559661	1666760	50878	241219	2390823	1992419	2974888	2928118	1778070	104685	5179119
S00042832-Visit_#3	3	194811	238985	193660	106690588	51672	374962	344027	97297	57225457	755497	1072795	1191666	41285	3881237	908203	986497	583666	214970	40247	1195400	2812537	122701	2684	2626889	7956016	2121160	115443	551035	105309	78685	615163	4680888	88151	771191	750709	2187044	76075	266082	928845	27005	104301	1533721	1217041	758216	1958062	560055	30000	3555797
S00042833-Visit_#3	1	127144	429096	301272	142448122	97580	148579	1605202	98375	67320898	668614	790198	1952019	99746	1614223	821669	1851132	2697704	853054	64456	1621624	3291059	195578	8920	2260543	28258860	2707327	139218	751689	371871	179377	898828	6738667	328552	1874952	3278423	3706905	227297	569879	4999877	56378	211181	1635466	1287461	7559895	1958653	1429611	145593	4118211
S00042834-Visit_#3	1	97358	444331	112802	87099375	55946	81393	862218	66840	19829663	689881	401685	2096351	43285	712951	760549	1390798	535616	166444	34563	727446	840291	101510	2794	1275604	5326733	2240372	123743	333204	128881	55349	204073	2738617	1285801	2314773	2476187	2195929	168039	397918	1190524	53654	216026	1531816	2665000	526854	2047968	1537225	164590	3218609
S00042835-Visit_#3	1	836283	630468	704605	156122801	141704	1381033	1465799	86306	85700220	744955	1615949	3487319	47470	877023	855522	4651174	4220384	1276607	79747	2947099	863641	627760	8063	1232891	18086889	4645090	73555	952196	307379	227174	481794	3808409	711279	3024062	5179294	3962827	269524	1706880	7176833	61838	227051	1645276	1303518	414108	1815642	1579669	106012	3624531
S00042836-Visit_#3	3	42577	234657	84352	109672039	55351	166221	717476	53724	17806326	344863	294453	1417361	16828	8214684	340363	794268	676978	222974	37714	563070	1856040	114793	3408	2197941	24230330	2517725	128062	337406	101798	54474	261653	4496290	1438806	680936	2673539	2261369	52999	688758	1208175	85683	555052	2841180	5686157	432934	3679651	5403104	294562	6146002
S00042837-Visit_#3	3	854183	1110241	624928	71124453	168905	1671454	165151	102079	72613771	1041106	2582822	3426127	34348	4099423	1210124	4704397	2181536	975231	149177	4932774	815687	685165	8258	283140	15124759	5488212	93667	245605	245530	188241	484869	3689842	4957707	4260226	2580985	6366528	167497	1619721	3129636	71170	389404	2517273	1667138	2085557	3105659	2704779	80273	7200382
S00042838-Visit_#3	3	176067	1549602	153444	132032420	115463	222224	291184	73295	36264163	575456	740736	6513389	46247	647429	667772	3750417	729741	266623	92629	1188337	2253557	212945	4928	4500968	10019976	5960188	79671	679682	164742	44018	428713	4777242	326054	5602521	9500767	6910607	60421	760132	1693019	22196	192261	2354393	4177389	1382199	2682296	1415077	136746	2563191
[truncated: 18 more columns]

## Sheet: QC Pools
Sample Name	Group	alanine	asparagine	aspartate	citrate+isocitrate	citrulline	creatine	deoxyuridine	fumarate	gluconate	glucose	glutamate	glutamine	glutathione	glycerol 3-phosphate	hexose	histidine	hypoxanthine	Inosine	lactate	leucine+isoleucine	malate	methionine	Ornithine	oxoglutarate	pantothenate	phenylalanine	phenylpyruvate	phosphocreatine	phosphoserine	proline	pyruvate	succinate	taurine	threonine	tryptophan	tyrosine	UDP-glucose	valine	xanthine	alanine-13C3	asparagine-15N2	aspartate-13C4	citric acid-13C6	gibberellic acid	glutamate-13C5	glutamine-13C5	lactate-13C3	leucine-13C6+isoleucine-13C6
CS000BPM1-01-1	1-pool	508648	685058	323964	129214578	103745	855192	1315256	97179	64517651	1558857	1173648	3257380	99455	3075886	1811928	3126963	2001530	1002443	91722	1892870	2393784	337257	6242	1109448	14993612	4076627	131821	560777	273428	119646	515008	6149382	995309	4237173	3444483	4162169	116463	823458	3726419	59225	236368	2558746	2080791	4335922	3077160	1691670	120955	4999972
CS000BPM1-02-1	1-pool	436654	679015	233424	119474885	91977	763553	1215357	72659	55293109	1442765	844954	3120182	79316	2772194	1703683	2835634	1570792	709185	109143	1794192	2278458	270768	4912	1021994	13795022	3001340	98413	529203	168797	106724	398309	5308054	953616	4086516	2957549	3967589	88244	723847	3508097	50070	225670	1617109	1873758	3998420	2128466	1632992	97606	4658031
CS000BPM1-03-1	1-pool	430569	615831	279412	89838411	89571	721289	1127422	69798	56823200	1357590	1043322	2875106	83098	2321538	1593850	2732770	1742755	746697	91964	1620764	2069786	282953	6029	916020	13206023	3672162	87309	473779	106831	110849	362684	5322754	873037	3697108	2721608	3578723	88361	708344	3268005	50147	204261	2307421	1671753	3202252	2788523	1491644	104618	4168525
CS000BPM1-04-1	1-pool	438013	629980	229440	117408433	92767	750700	1200045	82043	54800772	1395217	851964	2974242	93079	2599820	1657233	2758471	1573502	755830	92665	1740309	2138337	288126	5310	975957	12746962	2949874	114623	510582	201427	104965	451848	5170249	891520	3854293	2987351	3803116	92555	729132	3460328	50618	213850	1763791	1685285	3980128	2122697	1564430	101597	4525306
CS000BPM1-05-1	1-pool	442615	721037	308279	115669821	91110	758648	1122916	78280	59801215	1417655	1053379	3069810	66496	2939087	1652619	2726205	1822472	912713	97639	1783721	2218493	280172	6094	1046286	12667296	3696568	105229	496601	190606	101176	370102	5549482	931170	3896569	2856584	3929526	94861	744919	3579634	51878	221718	2265057	1863790	3635799	2838743	1578354	98576	4736422
CS000BPM1-06-1	1-pool	508710	966406	282139	130507225	104997	878083	1399354	88381	61559500	1627934	1043505	3444733	99462	3110958	1901181	3347179	1890056	925454	103887	1952748	2464327	340081	4885	1104467	16051705	3669937	109338	583515	247264	122574	543007	6096777	1058655	4638011	3498440	4387568	104649	833170	3834724	59098	249646	2159656	2093275	4334000	2624610	1788976	128216	5079535
CS000BPM1-07-1	1-pool	440785	32199	264593	102760924	92694	740279	1156213	80956	57095226	1395243	982349	2936263	90373	2323861	1645231	2672891	1666784	692076	89297	1672715	2085942	266837	6206	934783	13005969	3512890	112645	482193	201304	117052	363420	5158362	928717	3749763	2912370	3581529	93792	705127	3185945	51591	209717	2100404	1737523	3796625	2638696	1552143	95544	4393694
CS000BPM1-08-1	1-pool	469598	924489	265237	129395608	97408	814476	1285725	85894	57717460	1509015	997837	3217845	86831	3118484	1767995	3022602	1820733	894212	104549	1931219	2401374	329321	5803	1049947	14694583	3300662	108344	577323	195899	112337	470163	5874135	931990	4215416	3242413	4246683	121341	785625	3722090	52190	232999	1994610	2054907	4256718	2470769	1682290	99424	5000583
CS000BPM1-09-1	1-pool	465397	659960	281302	118152101	93001	766518	1196926	75690	62811076	1395543	1035177	2868272	85761	2527584	1630436	2819727	1728083	784600	107806	1617052	2229921	293502	5153	1068166	13823943	3695504	113955	516867	221440	96185	455605	5473332	871503	3684200	3034711	3760855	81204	743131	3478698	51724	207443	2173725	1911630	3872994	2692654	1467536	105299	4179342
CS000BPM1-10-1	1-pool	430063	655042	271321	107050078	91532	761339	1159704	76295	51233522	1428008	936846	3080550	91576	2842031	1671002	2932916	1645971	868366	74658	1776912	2125603	274583	4485	948813	13219971	3306588	102837	558758	136132	120451	414138	5354663	954247	3916294	2983456	3792055	108365	734689	3309721	55082	229166	2003719	1781128	3624766	2548697	1652348	103710	4660507
CS000BPM1-11-1	1-pool	485255	666247	281149	125347759	100048	818329	1298263	87917	63096670	1519604	1051955	3220031	87870	2867276	1783696	2961845	1861467	824338	109508	1861534	2389608	316681	6387	1082917	14782271	3666003	115363	518022	242663	112573	454640	5851082	977292	4257177	3223065	4124562	99804	781594	3703628	53675	228526	2185100	2006319	4269729	2662266	1657667	111827	4861135
CS000BPM1-01-2	2-pool	478375	728964	305635	113032197	97198	845932	1315916	84080	56820214	1537818	1053476	3335408	80539	2512554	1756045	3040504	1666572	1010403	92274	1809726	2173535	319881	6090	1029242	13568366	3633754	93887	493653	214846	114694	432825	5294496	1039803	4406924	3117884	3948327	89574	769118	3417076	54811	241544	2214039	1831596	3568612	2722073	1738481	101455	4728330
CS000BPM1-02-2	2-pool	453176	607738	279072	122076609	99121	743801	1167849	81253	63016727	1422856	1051944	2949670	91093	3206692	1717521	2927238	1979901	771848	106144	1863507	2419489	286739	4654	1068925	14831316	3722130	135048	577857	213311	111624	457279	5871556	873229	3747484	3159316	4112129	111574	792065	3820678	51217	211951	2233785	2017843	4691729	2749854	1534813	119376	4838756
CS000BPM1-03-2	2-pool	464833	671598	197299	127926984	87972	788657	1238048	84275	55959432	1453455	793879	3038644	104115	2724852	1694337	2716216	1548855	505442	100547	1617505	2319216	288923	6900	1019330	14391642	2910855	109497	534001	174404	111011	448510	6093146	935571	4032147	3095296	3659162	100497	682853	3202467	59424	221638	1561541	1983254	3728202	2042432	1589712	111194	4287705
CS000BPM1-04-2	2-pool	446034	625409	327184	105277313	96823	758701	1206668	74667	62039621	1393389	1094388	3110935	77757	2677259	1651671	2856508	1817404	991100	82439	1872651	2054612	275504	5635	938240	13150988	3612402	71550	494247	202409	108886	388138	5013680	951528	3996058	2960095	4152530	96556	705367	3744110	44497	220016	2326039	1734909	3679569	2778210	1609978	74299	4873711
CS000BPM1-05-2	2-pool	392165	550792	228839	128997425	76341	678640	1052260	83017	42057164	1266994	803705	2615898	83793	2858473	1453807	2534618	1374206	715182	110875	1362480	2375135	243044	3850	1089687	14182374	2950759	143313	553469	218588	91097	478517	6005657	808554	3458864	3011870	2989626	106184	683656	2659776	49262	194980	1686155	1992782	4829912	2169248	1386694	145494	3539069
CS000BPM1-06-2	2-pool	560438	792233	337923	127853603	112182	928425	1368143	95774	72596482	1729892	1189175	3584727	75817	3098108	2027908	3469130	2073277	940985	116261	2087914	2526019	358714	4710	1120617	15544064	4135513	121554	580503	222076	142220	442203	6170427	1111481	4698427	3350119	4542410	103240	851915	4114969	67081	258555	2460538	2176487	4027168	3013276	1890110	114650	5379268
CS000BPM1-07-2	2-pool	452247	646434	229682	105201561	100929	772249	1261378	79318	51366101	1428257	902585	3061663	109637	2578916	1692221	2913337	1876115	744002	88933	1829571	2164715	300499	7051	974666	13815502	3201959	97499	501138	221573	109950	422604	5177515	892409	3927824	3081229	4030274	104083	764270	3644950	48895	212707	1938641	1781629	3371427	2363909	1530330	103013	4803757
CS000BPM1-08-2	2-pool	480008	706660	314760	126240218	100881	809456	1345026	81931	64796419	1534286	1117535	3279258	109175	2941585	1789022	2918721	1717066	953980	82897	1829649	2242233	310420	5308	1016941	14348859	3907600	122536	541121	171134	111751	480070	5613448	1020841	4293533	3345191	4078687	89690	830575	3591782	59786	250188	2324344	1932249	4116534	2899529	1733793	79351	4808376
CS000BPM1-09-2	2-pool	468584	706640	273870	155212474	97570	842532	1281959	75369	61315973	1532804	1016608	3293995	78978	2673908	1783789	2875690	1747862	981271	102254	1824934	2182542	312088	5107	1035640	12894806	3619316	101602	535662	197077	109635	421877	5503141	988373	4345253	2870199	4280007	102609	773624	3683323	51648	229523	2177234	2318030	4283694	2666802	1715989	139675	4824741
CS000BPM1-10-2	2-pool	434266	609137	277403	56247670	83830	732597	1040498	81402	59589810	1325733	1015904	2887202	55600	2881018	1575953	2887577	1798437	671348	106879	1779412	2357315	269347	6917	971335	14683960	3508187	105100	506278	227322	111815	450274	5747723	910503	3740442	3071183	3525152	102162	667481	3332391	47058	205944	2143834	1474722	3696735	2627004	1525328	100113	4581594
CS000BPM1-11-2	2-pool	484186	695290	277428	154337598	104586	817820	1364042	85463	58121714	1551226	1004556	3230124	154826	2817265	1806857	2983837	1770745	895204	92372	1808147	2272969	317715	5046	1085723	14211228	3542376	117679	548671	196467	114111	443174	5626404	969484	4200344	3227526	4174211	98573	821595	3653798	58908	237419	2081491	2118409	4138752	2600887	1666688	105086	4746275
CS000BPM1-01-3	3-pool	519448	781407	315795	126598718	105418	894891	1362781	87448	65766363	1689480	1199366	3590172	93292	3210165	1990130	3343952	2093479	1045938	106328	2088601	2521424	366218	5631	1126454	14138206	4124031	124553	572534	216535	138336	477035	5994211	1064772	4554042	3554806	4394224	102545	908048	3759413	63187	260174	2560384	2025269	4215876	3109995	1856150	108751	5499450
CS000BPM1-02-3	3-pool	439321	597709	258048	114507850	92272	748458	1184548	77629	55716004	1358184	876160	2843108	86990	2522225	1588854	2687593	1569870	661552	87912	1668261	2093367	252578	6016	975856	14618201	3146906	100390	505471	203883	94203	427525	5401415	895636	3803723	2733803	3848478	99998	632678	3564981	48629	202505	1803534	1883329	3990207	2267256	1489910	100146	4296410
CS000BPM1-03-3	3-pool	379256	531041	217170	107076870	81686	620485	1045137	80645	49041700	1156379	819031	2532298	80694	2419617	1333790	2407227	1386631	686367	103795	1289503	2116152	235864	4341	956602	12840695	2927702	101062	486646	176765	89511	367504	5249516	786932	3380689	2866232	3041628	95466	671222	2847670	41096	187709	1659600	1743482	3544143	2136669	1338746	133090	3408365
CS000BPM1-04-3	3-pool	492382	740102	318977	128294812	101785	855076	1347250	88003	68547700	1609182	1157737	3505645	90712	3235927	1887601	3268239	2015627	945713	96715	2076074	2434511	341551	7410	1079993	15673563	4002397	116955	570955	234082	116027	534121	6132286	1072328	4528623	3473055	4535453	97699	867556	4118691	55579	251404	2470332	2028816	4203833	2999484	1827448	87442	5429436
CS000BPM1-05-3	3-pool	449484	665664	261373	110434486	91127	788058	1257035	73468	55140482	1414879	911801	3057452	92952	2574616	1680104	2887940	1678399	805592	84608	1698342	2090463	281399	2721	962095	13381577	3285585	103690	490884	180201	117184	372210	5101481	914819	3940617	2961821	3746484	95558	695311	3186394	50340	217000	1910561	1799231	3847984	2364272	1588044	83737	4432482
CS000BPM1-06-3	3-pool	621149	843183	365191	126799955	129226	1019814	1539203	97876	76461739	1967472	1357799	3925068	91076	3045767	2297815	3708346	2393407	1095170	119039	2400075	2647340	406412	8636	1179177	15462016	4629031	106798	610677	226709	140946	438122	6520432	1242275	5145129	3449865	5252918	117274	984236	4845023	76563	288616	2861101	2163962	3801971	3496469	2045308	137703	6293459
CS000BPM1-07-3	3-pool	343390	486604	218177	114005549	72620	597615	916868	74569	43948333	1102795	773599	2327969	89438	2734805	1276665	2150913	1233072	604554	89864	1337121	2126046	209582	3342	977212	12881833	2717814	113289	500596	223174	87776	537551	5273931	675942	3055265	2851174	2977650	94959	568277	2565126	39964	161295	1529306	1753572	4434633	1973134	1235985	101094	3427650
CS000BPM1-08-3	3-pool	407978	582629	193009	114716407	83633	674082	1022117	65723	48210425	1249272	777811	2696743	57633	2024003	1475990	2501296	1523823	662514	118632	1539748	2018012	265532	5970	955399	13530934	2779187	115986	459934	163231	93205	389192	5083870	830355	3493446	2458633	3392016	84614	597904	3035720	50216	199036	1692306	1896664	3886612	2036050	1327858	127193	4049027
CS000BPM1-09-3	3-pool	526862	737837	328529	124764234	99523	903179	1363348	101052	65622510	1673016	1102404	3381152	114140	3420230	1947828	3118283	1877524	891601	84843	1907157	2538307	323776	6755	1146050	14200033	3922698	112441	587435	218393	144113	333190	6141983	1051750	4492976	3655057	4213464	112818	836288	3774180	61623	246549	2332408	2025527	4186665	2904779	1817949	103377	4987353
CS000BPM1-10-3	3-pool	534099	816407	336008	122565796	122799	914845	1543064	84085	70880449	1734675	1251142	3918682	88410	2698082	2040891	3741578	2299954	1090042	94155	2286731	2419633	366181	5514	1076001	15166868	4357716	107907	568189	221655	120658	525576	5950596	1197478	4999640	3200082	4999966	101443	983322	4611466	56448	285756	2667626	1948472	3926959	3289274	2043463	93516	5998681
CS000BPM1-11-3	3-pool	451759	660684	286620	118435937	98607	786311	1234293	80669	60427414	1410505	1038242	3058076	95358	3148878	1661115	2875783	1742274	852846	73327	1791575	2245615	306538	5764	1041813	14005915	3522393	113084	524145	203523	105939	427527	5560359	928668	4005336	3206057	3992469	104986	750299	3491265	54787	216748	2071402	1936065	4061283	2611159	1555504	90283	4662950
CS000BPM1-12-3	3-pool	438563	740872	245734	112662115	77217	740286	1083109	78298	53137818	1390981	861456	2735978	84370	2857840	1624193	2591026	1519506	689558	106190	1536990	2196326	258564	5054	963023	14056039	3217181	103831	515168	204472	104907	454288	5539924	821713	3548725	3362298	3370965	93338	653491	2902896	46512	196354	1919821	1841596	3707620	2280503	1484217	117359	3980676
CS000BPM1-13-3	3-pool	459209	41500	215375	121964704	99344	770157	1226801	83060	55874646	1429310	966750	3008045	86678	2415739	1670923	2875821	1773403	750122	101255	1806438	2222072	295360	6654	1069217	14179502	3382226	111855	533140	197856	104344	439844	5409245	921246	3946266	2734247	3971813	95986	768706	3662038	54639	227268	2008543	2003812	4054310	2498502	1535373	111451	4726309
CS000BPM1-14-3	3-pool	480240	1235947	347602	118556873	101847	831544	1317799	83553	64322870	1541589	1105371	3385233	91415	3100225	1812149	3136844	1899257	996925	96036	1918495	2360233	322609	5160	1041775	14217067	3820266	112658	538039	212400	121174	442561	5851515	1039134	4381622	3330970	4242954	104725	807428	3757891	55364	238145	2305156	1894899	4076313	2867464	1770141	105241	5018136
	Average	464271	667715	277138	1.18572e+08	96205.2	791445	1.23784e+06	82158.9	5.90424e+07	1470885	1.00715e+06	3.12271e+06	89661.2	2.80215e+06	1.72378e+06	2.92654e+06	1.76947e+06	835421	97705.9	1.79652e+06	2.27536e+06	299870	5603.94	1.03222e+06	1.40823e+07	3.53134e+06	110101	531612	203552	112212	439740	5.62878e+06	953108	4.06544e+06	3.11083e+06	3.96687e+06	99883.1	760564	3.54904e+06	53689.8	225622	2.11303e+06	1.91852e+06	3.98272e+06	2.61282e+06	1.62772e+06	107263	4.69125e+06
	RSD	10.9339	30.7206	16.006	13.8664	11.904	10.7302	11.0913	9.38287	12.6402	11.322	14.0399	11.0857	18.5646	11.088	11.3315	11.2757	13.6071	17.5327	11.7799	12.9014	7.04411	13.5561	20.5202	6.49042	6.32557	12.7988	11.8406	7.02487	15.1382	12.3921	11.8642	6.92839	11.683	11.0929	8.68704	12.3907	9.10001	12.2936	13.0068	13.0179	11.5216	15.2057	8.73078	8.64526	14.1035	11.1777	15.2921	13.0706
CS000QCMP-01-1	1	447413	597803	220653	93922645	84463	764642	1309140	75305	45764413	1132109	870814	3023128	99623	2178629	1411703	2723922	1779087	696692	48253	1781250	1598946	272294	4465	740113	11171316	3202087	97249	451948	183039	101968	311322	3715786	1211702	3902083	2770005	3220013	131971	750380	3283200	58498	227949	1888323	1805349	5474718	2394533	1767128	135671	4787199
CS000QCMP-01-2	2	610341	757673	383438	135571847	102508	1141519	1226083	86255	72165433	1898764	1198059	3512472	69422	3439442	2226545	3338626	1902466	920126	167471	2033748	2893439	324008	8073	1287835	17330877	4438156	169958	605332	260133	111239	494170	8545495	933311	4992113	3250000	4593543	94475	859616	4012523	52560	204124	2279714	1976937	3602429	2972259	1584776	111157	4777689
CS000QCMP-01-3	3	571396	710873	315366	113918475	109825	1037162	1176064	84040	74727195	1492660	1094136	3065071	97837	2312290	1814695	3232081	1845706	756896	83492	1992083	2531726	364952	4818	1150232	16757852	3988462	149356	524336	201512	101099	421051	4918527	990530	4461451	3418421	4684126	87552	842326	4102324	46283	208539	2191500	1647157	3027556	2672665	1476651	84195	4726825
CS000QCMP-02-1	1	448568	564648	243182	91165855	72374	778529	1239502	65963	51376296	1110648	918129	2936723	111080	1771216	1385257	2693927	1628777	559023	46255	1662105	1531262	243819	8179	674696	10096024	3135704	92086	415935	194032	92212	304631	3792750	1143172	3864576	2608248	3256937	146330	776365	3133094	51577	232033	1947979	1660113	4859638	2280531	1717498	110243	4490881
CS000QCMP-02-2	2	603089	726432	349513	130859403	88311	1096900	1182747	83594	67257341	1776349	1070178	3294013	32743	3383597	2042881	2903982	1679997	781630	147123	1782510	2890836	282124	6119	1340637	16790968	3956554	182185	589700	253647	98450	445657	8746703	877936	4677238	3187252	4068790	90592	810675	3698781	47913	192820	2042779	1819075	3216207	2647735	1461288	100433	4263444
CS000QCMP-02-3	3	530076	667935	323686	104620873	94042	998255	1138473	82721	78129319	1402346	1134591	2989788	116149	2398629	1741544	3242911	1976288	831128	122380	2050010	2226061	359012	6030	1042663	15844884	4226973	138133	452248	190240	111523	412297	4584156	1020730	4196454	3333476	4731771	86839	826318	4074872	44908	196452	2188387	1633876	2767735	2733356	1421955	64337	4880982
CS000QCMP-03-1	1	398022	499660	232379	99382669	71374	679295	1165369	72228	48879297	960914	904462	2530339	115645	1889633	1190676	2407346	1547566	467581	48029	1590797	1589496	203671	4560	720796	10933630	3353511	94698	432381	238962	91607	343109	3965833	987016	3230461	2727460	3088981	147531	671142	3037344	45093	195513	1851155	1975430	5736331	2257312	1459558	103718	4224699
CS000QCMP-03-2	2	540500	750392	305424	112301275	92145	958990	1025694	69774	67295232	1649543	1037987	3191325	43227	2707271	1951263	3275084	2016688	755285	138784	1988991	2538654	341240	6366	1231759	15112209	3993326	140055	508044	204117	105038	422053	6292294	842119	4449616	2987551	4475163	89733	680357	3963772	40303	180186	2182590	1613913	3036002	2697424	1412613	98457	4739709
CS000QCMP-03-3	3	567912	715906	310937	113501386	107819	1051184	1207710	84232	62892699	1537962	1136346	3182557	75921	2035907	1869845	3328951	2139290	762994	52725	2332040	2500059	399614	5957	1232430	16078091	4017346	147260	498961	223508	86271	424887	4766949	1030099	4617256	2860726	5100897	100616	945719	4611455	45006	205808	2247413	1747653	2887860	2712753	1495918	70139	5551815
CS000QCMP-04-1	1	479368	815393	319459	115286818	100457	844568	1438261	81817	66781403	1228155	1241933	3168488	127820	1980285	1503232	3003449	1885457	738839	60372	1923778	1878153	265562	7081	830084	14114199	4318336	120025	522590	212846	98955	366231	4594869	1258795	4155741	3425076	3760773	161692	822517	3658955	54413	265860	2592022	2155543	5845343	3209770	1840880	125585	5003690
CS000QCMP-04-2	2	605655	772101	331332	135402462	86473	1053461	932635	82830	68022261	1830255	1050670	2995949	59156	3192032	2084871	2943402	1664553	752394	153324	1859024	2964991	310418	6871	1632724	17636805	4004515	144981	610778	230184	140314	480927	7370123	879122	4406394	3354741	4175651	90084	734150	3511002	59659	186454	2191302	1885379	2959970	2662870	1373374	115729	4450269
CS000QCMP-04-3	3	454115	582627	190242	128077548	67021	812439	859349	90032	45498943	1181832	819042	2350036	78131	2327691	1388284	2255601	1285732	424176	168724	1035533	2841143	295688	3265	1552593	16190245	2944936	143303	521946	235795	91561	449404	6046071	768644	3663682	3430277	2034232	106522	665041	1898593	44466	160124	1671868	1912388	2907594	2093108	1097002	167569	2475574
CS000QCMP-05-1	1	393096	754157	258017	111137850	77774	758307	1213861	92713	51827580	1042763	910086	2805332	109211	2042779	1282843	2627730	1611226	673428	65205	1732038	1847618	214570	3105	808359	13464016	3159597	110329	483468	159402	79279	291077	4422740	1134324	3575191	2995553	3425327	163944	726398	3339794	57118	229183	1928818	2070443	6580296	2342905	1627434	148315	4580476
CS000QCMP-05-2	2	534849	708303	324731	127732073	88014	978138	1030977	73392	63999878	1610814	978267	3045058	80553	2568494	1860844	3477359	1967092	707563	73661	1953787	2612576	351378	2957	1465816	14779223	3674386	142662	488561	154413	91642	310191	5501455	898145	4566305	3059199	4466875	86627	795152	3915794	46545	192809	1969893	1523920	2465475	2524053	1410595	61977	4665045
CS000QCMP-05-3	3	378176	444795	131070	159038349	54147	709286	734608	122460	35304062	955164	645747	2052237	105968	1775714	1130272	1957230	1072602	408317	119773	1109973	2833773	205021	4169	1391232	16363856	2415224	186921	554716	228806	63818	513624	5555251	659993	3063218	2576422	2462009	109565	477168	2174407	39382	143072	1369004	2537734	3521562	1657137	942424	106460	2696572
CS000QCMP-06-1	1	412281	533071	248923	99096231	82630	729756	1108884	75378	49073289	1035125	907242	2691199	122823	1755145	1251975	2426929	1226761	521410	64850	1570384	1619019	208892	3902	718655	10820152	3064688	115171	471594	81716	86571	320553	3871653	1067267	3403852	3045716	2998513	124471	704984	2868384	50182	208635	1884020	1941376	4687160	2259364	1571659	113275	4080863
CS000QCMP-06-2	2	580569	772401	311155	120724541	84128	996999	1028143	85223	61911540	1700762	998212	3082243	49206	3089632	1974965	3153977	1818178	862494	101218	1825281	2789333	319169	6596	1812297	16587796	3718139	148901	613277	215036	83746	457396	6471988	896237	4313359	3479996	4098581	81141	765843	3419335	51363	197397	1995339	1562091	3148088	2558971	1414342	90405	4374573
CS000QCMP-06-3	3	424693	489660	102758	127397202	64499	793115	809036	92711	27798190	1113442	454307	2061514	118611	2313249	1277295	2031528	1131981	339723	140522	1101814	2715289	231826	2258	1379144	18234322	1843394	161956	553847	190108	68371	386119	5390937	682365	3188873	3418224	2582987	106676	497322	2277868	44448	137818	1021374	1938922	3196777	1286755	1006989	96561	2692049
CS000QCMP-07-1	1	442845	510092	250225	109089060	80483	758330	1212258	94407	53158328	1088070	900474	2908830	93227	2126474	1350450	2615100	1489885	712395	57756	1794303	1765265	234941	2987	768037	12659320	3194308	110749	613378	221293	87371	362722	4315916	1128218	3496613	3044298	3517815	158221	691826	3243066	53001	234577	1988234	2052212	5447660	2555658	1675690	123486	4622943
CS000QCMP-07-2	2	572897	791239	313769	113822413	91061	1003194	1197165	68821	59300499	1758832	920146	3226890	133982	2863898	2014283	2897232	1691959	1021262	110992	1852808	2377993	342087	4410	1579424	15667425	3553414	161689	551893	202137	95795	446693	5363029	893816	4717116	3439170	4679299	78138	863657	3773073	52459	211405	1918506	2068143	2816764	2353853	1438359	111816	4633916
CS000QCMP-07-3	3	489240	753436	225201	115682228	84178	925369	984408	84132	53749025	1379546	913619	2548884	103418	1624724	1657683	2578234	1336278	632760	137740	1508478	2466455	294811	4200	1228720	16339763	3318362	153976	468877	148400	118769	356760	5023014	796643	3956461	2555684	3410645	101508	647609	2785057	47301	185599	1829318	1720258	2815775	2268315	1186398	124867	3735603
	Average	499291	662790	271022	1.17035e+08	84939.3	898545	1.10573e+06	83239.4	5.73768e+07	1.37553e+06	957355	2.88867e+06	92559.7	2.37032e+06	1.63864e+06	2814981	1.65227e+06	682196	100412	1.73718e+06	2.33391e+06	288814	5065.14	1.17087e+06	1.49035e+07	3.50102e+06	138650	520658	201396	95504.7	396232	5.39312e+06	957152	4.04276e+06	3.09369e+06	3.75395e+06	111630	740694	3.3706e+06	49165.6	199827	1.96093e+06	1.86895e+06	3.85719e+06	2.4353e+06	1.44679e+06	107828	4.30737e+06
	RSD	15.5519	17.6212	26.2258	13.701	16.6385	15.9669	15.5438	14.5589	22.4677	22.8766	18.7367	13.4597	31.3226	23.3249	20.9208	15.6079	18.3382	25.6416	42.9451	19.047	21.6707	20.5447	34.3878	29.8015	16.4536	18.3735	19.8709	11.9004	20.264	17.626	17.0012	26.6791	17.1197	14.0162	10.155	22.6391	25.586	15.422	20.5402	11.3935	15.0727	16.7515	12.8205	33.0824	17.145	16.2254	24.1157	18.4202
[truncated: 19 more columns]

## Sheet: Sample information
Sample ID	Sample Name	Subject ID	Antidepressants started	BDI visit #1	BDI visit #3	BDI visit #4	Sample Type
S00041237	Visit #1	7001	yes	9	n/a	12	Urine
S00041238	Visit #1	7002	no	16	n/a	11	Urine
S00041239	Visit #1	7003	no	21	n/a	2	Urine
S00041240	Visit #1	7004	no	10	n/a	10	Urine
S00041241	Visit #1	7005	no	8	n/a	5	Urine
S00041242	Visit #1	7006	no	6	n/a	0	Urine
S00041243	Visit #1	7007	no	9	n/a	8	Urine
S00041244	Visit #1	7008	no	8	n/a	14	Urine
S00041245	Visit #1	7009	no	7	n/a	5	Urine
S00041246	Visit #1	7010	no	5	n/a	15	Urine
S00041247	Visit #1	7011	no	0	n/a	1	Urine
S00041248	Visit #1	7012	no	8	n/a	6	Urine
S00041249	Visit #1	7013	yes	25	n/a	8	Urine
S00041250	Visit #1	7014	no	5	n/a	4	Urine
S00041251	Visit #1	7015	no	1	n/a	4	Urine
S00041252	Visit #1	7016	no	7	n/a	17	Urine
S00041253	Visit #1	7017	yes	14	n/a	n/a	Urine
S00041254	Visit #1	7018	no	3	n/a	5	Urine
S00041255	Visit #1	7019	no	5	n/a	5	Urine
S00041256	Visit #1	7020	no	6	n/a	6	Urine
S00041257	Visit #1	7021	no	4	n/a	2	Urine
S00041258	Visit #1	7022	no	9	n/a	14	Urine
S00041259	Visit #1	7023	no	1	n/a	0	Urine
S00041260	Visit #1	7024	yes	6	n/a	3	Urine
S00041261	Visit #1	7025	no	8	n/a	2	Urine
S00041262	Visit #1	7026	no	18	n/a	7	Urine
S00041263	Visit #1	7027	yes	10	n/a	19	Urine
S00041264	Visit #1	7028	yes	6	n/a	16	Urine
S00041265	Visit #1	7029	no	8	n/a	1	Urine		no sample in tube
S00041266	Visit #1	7030	no	9	n/a	5	Urine
S00041267	Visit #1	7031	no	6	n/a	3	Urine
S00041268	Visit #1	7032	no	0	n/a	2	Urine
S00041269	Visit #1	7033	no	20	n/a	5	Urine
S00041270	Visit #1	7034	yes	5	n/a	3	Urine
S00041271	Visit #1	7035	n/a	n/a	n/a	n/a	Urine
S00041272	Visit #1	7036	n/a	n/a	n/a	n/a	Urine
S00041273	Visit #1	7037	yes	17	n/a	12	Urine
S00041274	Visit #1	7038	no	8	n/a	8	Urine
S00041275	Visit #1	7039	no	10	n/a	12	Urine
S00041276	Visit #1	7040	no	3	n/a	0	Urine
S00041277	Visit #1	7041	no	11	n/a	9	Urine
S00041278	Visit #1	7042	no	6	n/a	8	Urine
S00041279	Visit #1	7043	no	4	n/a	3	Urine
S00041280	Visit #1	7044	no	6	n/a	6	Urine
S00041281	Visit #1	7045	no	6	n/a	n/a	Urine
S00041282	Visit #1	7046	no	4	n/a	2	Urine
S00041283	Visit #1	7047	no	0	n/a	3	Urine
S00041284	Visit #1	7048	no	11	n/a	15	Urine
S00041285	Visit #1	7049	no	3	n/a	2	Urine
S00041286	Visit #1	7050	no	7	n/a	6	Urine
S00041287	Visit #1	7051	yes	11	n/a	10	Urine
S00041288	Visit #1	7052	no	7	n/a	5	Urine
S00041289	Visit #1	7054	no	4	n/a	2	Urine
S00041290	Visit #1	7055	no	9	n/a	7	Urine
S00041291	Visit #1	7056	no	10	n/a	8	Urine
S00041292	Visit #1	7057	yes	0	n/a	1	Urine
S00041293	Visit #1	7058	no	3	n/a	2	Urine
S00041294	Visit #1	7059	no	12	n/a	21	Urine
S00041295	Visit #1	7060	no	1	n/a	9	Urine
S00041296	Visit #1	7061	no	1	n/a	4	Urine
S00041297	Visit #1	7062	no	10	n/a	1	Urine
S00041298	Visit #1	7063	n/a	n/a	n/a	n/a	Urine
S00041299	Visit #1	7064	no	17	n/a	1	Urine
S00041300	Visit #1	7065	no	3	n/a	3	Urine
S00041301	Visit #1	7066	no	25	n/a	11	Urine
S00041302	Visit #1	7067	no	9	n/a	30	Urine
S00041303	Visit #1	7068	no	6	n/a	4	Urine
S00041304	Visit #1	7069	no	13	n/a	3	Urine
S00041305	Visit #1	7070	no	6	n/a	8	Urine
S00041306	Visit #1	7072	no	5	n/a	4	Urine
S00041307	Visit #1	7073	no	10	n/a	0	Urine
S00041308	Visit #1	7074	no	10	n/a	4	Urine
S00041309	Visit #1	7075	n/a	n/a	n/a	n/a	Urine
S00041310	Visit #1	7076	no	5	n/a	5	Urine
S00041311	Visit #1	7077	yes	10	n/a	13	Urine
S00041312	Visit #1	7078	no	9	n/a	7	Urine
S00041313	Visit #1	7079	yes	9	n/a	1	Urine
S00041314	Visit #1	7081	no	11	n/a	0	Urine
S00041315	Visit #1	7082	no	3	n/a	3	Urine
S00041316	Visit #1	7083	no	8	n/a	8	Urine
S00041317	Visit #1	7084	no	5	n/a	8	Urine
S00041318	Visit #1	7085	yes	3	n/a	0	Urine
S00041319	Visit #1	7086	no	8	n/a	15	Urine
S00041320	Visit #1	7087	no	9	n/a	0	Urine
S00041321	Visit #1	7088	no	5	n/a	7	Urine
S00041322	Visit #1	7089	no	14	n/a	9	Urine
S00041323	Visit #1	7090	no	6	n/a	2	Urine
S00041324	Visit #1	7091	no	0	n/a	4	Urine
S00041325	Visit #1	7092	yes	21	n/a	3	Urine
S00041326	Visit #1	7093	n/a	n/a	n/a	n/a	Urine
S00041327	Visit #1	7094	no	11	n/a	2	Urine
S00041328	Visit #1	7095	no	10	n/a	0	Urine
S00041329	Visit #1	7096	yes	11	n/a	7	Urine
S00041330	Visit #1	7097	no	2	n/a	2	Urine
S00041331	Visit #1	7098	no	12	n/a	4	Urine
S00041332	Visit #1	7099	no	11	n/a	5	Urine
S00041333	Visit #1	7100	no	8	n/a	0	Urine
S00041334	Visit #1	7101	no	10	n/a	0	Urine
S00041335	Visit #1	7102	no	6	n/a	9	Urine
S00041336	Visit #1	7103	no	3	n/a	5	Urine
S00041337	Visit #1	7104	no	6	n/a	2	Urine
S00041338	Visit #1	7105	no	8	n/a	13	Urine
S00041339	Visit #1	7106	no	1	n/a	3	Urine
S00041340	Visit #1	7107	no	4	n/a	3	Urine
S00041341	Visit #1	7108	no	3	n/a	5	Urine
S00041342	Visit #1	7109	no	1	n/a	1	Urine
S00041343	Visit #1	7110	no	18	n/a	4	Urine
S00041344	Visit #1	7111	no	0	n/a	1	Urine
S00041345	Visit #1	7112	no	4	n/a	18	Urine
S00041346	Visit #1	7113	n/a	n/a	n/a	n/a	Urine
S00041347	Visit #1	7114	no	19	n/a	9	Urine
S00041348	Visit #1	7115	yes	11	n/a	6	Urine
S00041349	Visit #1	7116	n/a	n/a	n/a	n/a	Urine
S00041350	Visit #1	7117	no	15	n/a	13	Urine
S00041351	Visit #1	7118	no	9	n/a	13	Urine
S00041352	Visit #1	7119	no	3	n/a	1	Urine
S00041353	Visit #1	7120	no	5	n/a	2	Urine
S00041354	Visit #1	7121	no	2	n/a	2	Urine
S00041355	Visit #1	7122	no	11	n/a	4	Urine
S00041356	Visit #1	7123	no	17	n/a	16	Urine
S00041357	Visit #1	7124	no	10	n/a	1	Urine
S00041358	Visit #1	7125	no	0	n/a	n/a	Urine
S00041359	Visit #1	7126	no	3	n/a	9	Urine
S00042746	Visit #3	7001	yes	9	11	12	Urine
S00042747	Visit #3	7005	no	8	8	5	Urine
S00042748	Visit #3	7008	no	8	9	14	Urine
S00042749	Visit #3	7009	no	7	4	5	Urine
S00042750	Visit #3	7012	no	8	5	6	Urine
S00042751	Visit #3	7013	yes	25	2	8	Urine
S00042752	Visit #3	7014	no	5	3	4	Urine
S00042753	Visit #3	7015	no	1	1	4	Urine
S00042754	Visit #3	7017	yes	14	19	n/a	Urine
S00042755	Visit #3	7018	no	3	4	5	Urine
S00042756	Visit #3	7019	no	5	7	5	Urine
S00042757	Visit #3	7020	no	6	9	6	Urine
S00042758	Visit #3	7021	no	4	5	2	Urine
S00042759	Visit #3	7023	no	1	4	0	Urine
S00042760	Visit #3	7024	yes	6	8	3	Urine
S00042761	Visit #3	7025	no	8	9	2	Urine		no sample in tube
S00042762	Visit #3	7027	yes	10	28	19	Urine
S00042763	Visit #3	7028	yes	6	10	16	Urine
S00042764	Visit #3	7029	no	8	6	1	Urine
S00042765	Visit #3	7030	no	9	8	5	Urine
S00042766	Visit #3	7031	no	6	4	3	Urine
S00042767	Visit #3	7033	no	20	10	5	Urine
S00042768	Visit #3	7037	yes	17	10	12	Urine
S00042769	Visit #3	7039	no	10	9	12	Urine
S00042770	Visit #3	7040	no	3	0	0	Urine
S00042771	Visit #3	7043	no	4	4	3	Urine
S00042772	Visit #3	7044	no	6	9	6	Urine
S00042773	Visit #3	7045	no	6	4	n/a	Urine
S00042774	Visit #3	7047	no	0	10	3	Urine
S00042775	Visit #3	7048	no	11	9	15	Urine
S00042776	Visit #3	7049	no	3	7	2	Urine
S00042777	Visit #3	7051	yes	11	9	10	Urine
S00042778	Visit #3	7052	no	7	8	5	Urine
S00042779	Visit #3	7053	no	4	5	3	Urine
S00042780	Visit #3	7054	no	4	4	2	Urine
S00042781	Visit #3	7055	no	9	6	7	Urine
S00042782	Visit #3	7056	no	10	6	8	Urine
S00042783	Visit #3	7058	no	3	5	2	Urine
S00042784	Visit #3	7059	no	12	15	21	Urine
S00042785	Visit #3	7060	no	1	6	9	Urine
S00042786	Visit #3	7062	no	10	7	1	Urine
S00042787	Visit #3	7064	no	17	11	1	Urine
S00042788	Visit #3	7065	no	3	8	3	Urine
S00042789	Visit #3	7066	no	25	19	11	Urine
S00042790	Visit #3	7067	no	9	22	30	Urine
S00042791	Visit #3	7068	no	6	4	4	Urine
S00042792	Visit #3	7069	no	13	15	3	Urine
S00042793	Visit #3	7070	no	6	12	8	Urine
S00042794	Visit #3	7072	no	5	3	4	Urine
S00042795	Visit #3	7073	no	10	0	0	Urine
S00042796	Visit #3	7074	no	10	6	4	Urine
S00042797	Visit #3	7076	no	5	7	5	Urine
S00042798	Visit #3	7077	yes	10	19	13	Urine
S00042799	Visit #3	7079	yes	9	3	1	Urine
S00042800	Visit #3	7080	no	2	3	4	Urine
S00042801	Visit #3	7081	no	11	4	0	Urine
S00042802	Visit #3	7082	no	3	2	3	Urine
S00042803	Visit #3	7083	no	8	10	8	Urine
S00042804	Visit #3	7084	no	5	5	8	Urine
S00042805	Visit #3	7085	yes	3	0	0	Urine
S00042806	Visit #3	7086	no	8	27	15	Urine
S00042807	Visit #3	7087	no	9	4	0	Urine
S00042808	Visit #3	7088	no	5	5	7	Urine
S00042809	Visit #3	7089	no	14	19	9	Urine
S00042810	Visit #3	7091	no	0	1	4	Urine
S00042811	Visit #3	7092	yes	21	17	3	Urine
S00042812	Visit #3	7094	no	11	2	2	Urine
S00042813	Visit #3	7095	no	10	9	0	Urine
S00042814	Visit #3	7096	yes	11	10	7	Urine
S00042815	Visit #3	7097	no	2	2	2	Urine
S00042816	Visit #3	7098	no	12	2	4	Urine
S00042817	Visit #3	7099	no	11	5	5	Urine
S00042818	Visit #3	7100	no	8	0	0	Urine
S00042819	Visit #3	7101	no	10	10	0	Urine
S00042820	Visit #3	7102	no	6	5	9	Urine
S00042821	Visit #3	7103	no	3	3	5	Urine
S00042822	Visit #3	7104	no	6	3	2	Urine
S00042823	Visit #3	7105	no	8	8	13	Urine
S00042824	Visit #3	7107	no	4	4	3	Urine
S00042825	Visit #3	7108	no	3	4	5	Urine
S00042826	Visit #3	7110	no	18	10	4	Urine
S00042827	Visit #3	7111	no	0	0	1	Urine
S00042828	Visit #3	7112	no	4	6	18	Urine
S00042829	Visit #3	7114	no	19	13	9	Urine
S00042830	Visit #3	7115	yes	11	10	6	Urine
S00042831	Visit #3	7117	no	15	19	13	Urine
S00042832	Visit #3	7119	no	3	3	1	Urine
S00042833	Visit #3	7120	no	5	5	2	Urine
S00042834	Visit #3	7121	no	2	3	2	Urine
S00042835	Visit #3	7122	no	11	2	4	Urine
S00042836	Visit #3	7123	no	17	17	16	Urine
S00042837	Visit #3	7124	no	10	3	1	Urine
S00042838	Visit #3	7125	no	0	0	n/a	Urine
